# Supplementary material for: (E)-13-(2-Bromo­phen­yl)micheliolide
Source: Acta Crystallogr Sect E Struct Rep Online. 2014 Feb 5;70(Pt 3):o251–2. doi: 10.1107/S1600536814002177 (PMC3998478; doi:10.1107/S1600536814002177)
Supplement: Supplementary file 1 [file e-70-0o251-sup1.cif]

##############################################################################
#                                                                            #
# This CIF contains the data in a paper accepted for publication in          #
# Acta Crystallographica Section E. It conforms to the requirements of       #
# Notes for Authors for Acta Crystallographica Section E, and has been       #
# peer reviewed under the auspices of the IUCr Commission on Journals.       #
#                                                                            #
# Full details of the Crystallographic Information File format               #
# are given in the paper "The Crystallographic Information File (CIF):       #
# a New Standard Archive File for Crystallography" by S. R. Hall, F. H.      #
# Allen and I. D. Brown [Acta Cryst. (1991), A47, 655-685].                  #
#                                                                            #
# The current version of the core CIF dictionary is obtainable from          #
# ftp://ftp.iucr.org/pub/cif_core.dic.                                       #
#                                                                            #
# Software is freely available for graphical display of the structure(s)     #
# in this CIF. For information consult the CIF software page                 #
# http://www.iucr.org/resources/cif/software.                                #
#                                                                            #
# This file may be used for bona fide research purposes within the           #
# scientific community so long as proper attribution is given to the journal # 
# article from which it was obtained.                                        #
#                                                                            #
##############################################################################
data_global
_audit_creation_method     'SHELXL-2013 CIF, edited IUCr template'
_journal_date_recd_electronic     2013-11-20
_journal_date_accepted     2014-01-29
_journal_name_full     'Acta Crystallographica, Section E'
_journal_year     2014
_journal_volume     70
_journal_issue      3
_journal_page_first     o251
_journal_page_last     o252
_journal_paper_category     QO
_journal_paper_doi     10.1107/S1600536814002177
_journal_coeditor_code     SJ5372
_publ_contact_author_name     'Dr P.A. Crooks'
_publ_contact_author_address
;
Department of Pharm. Sciences
College of Pharmacy
University of Arkansas for Medical Sciences
Little Rock, AR 72205
USA
;
_publ_contact_author_email     'pacrooks@uams.edu'
_publ_contact_author_fax     '501 686 6057'
_publ_contact_author_phone     '501 686 6495'
_publ_section_title
;
(<i>E</i>)-13-(2-Bromophenyl)micheliolide
;
loop_
    _publ_author_name
    _publ_author_address
    'Narsimha Reddy Penthala'
;
Department of Pharmaceutical Sciences
College of Pharmacy
University of Arkansas for Medical Sciences
Little Rock
AR 72205
USA
;
    'Shobanbabu Bommagani'
;
Department of Pharmaceutical Sciences
College of Pharmacy
University of Arkansas for Medical Sciences
Little Rock
AR 72205
USA
;
    'Venumadhav Janganati'
;
Department of Pharmaceutical Sciences
College of Pharmacy
University of Arkansas for Medical Sciences
Little Rock
AR 72205
USA
;
    'Parkin, Sean'
;
Department of Chemistry
University of Kentucky
Lexington
KY 40506
USA
;
    'Crooks, Peter A.'
;
Department of Pharmaceutical Sciences
College of Pharmacy
University of Arkansas for Medical Sciences
Little Rock
AR 72205
USA
;
data_I
_audit_creation_method     SHELXL-2013
_database_code_depnum_ccdc_archive     'CCDC 984233'
_chemical_name_systematic
;\
(3<i>E</i>,3a<i>S</i>,6<i>Z</i>,9<i>R</i>,9a<i>S</i>,9b<i>S</i>)-\
3-(2-Bromobenzylidene)-9-hydroxy-6,9-dimethyl-3,3a,4,5,7,8,9,9a-\
octahydroazuleno[4,5-<i>b</i>]furan-2(9b<i>H</i>)-one
;
_chemical_name_common
;
(<i>E</i>)-13-(2-Bromophenyl)micheliolide
;
_chemical_formula_moiety     'C21 H23 Br O3'
_chemical_formula_sum     'C21 H23 Br O3'
_chemical_formula_iupac     'C21 H23 Br O3'
_chemical_formula_weight     403.30
_chemical_melting_point     ?
_shelx_space_group_comment
;
The symmetry employed for this shelxl refinement is uniquely defined
by the following loop, which should always be used as a source of
symmetry information in preference to the above space-group names.
They are only intended as comments.
;
_space_group_crystal_system     orthorhombic
_space_group_name_H-M_alt     'P 21 21 21'
_space_group_name_Hall     'P 2ac 2ab'
loop_
    _space_group_symop_operation_xyz
    'x, y, z'
    '-x+1/2, -y, z+1/2'
    'x+1/2, -y+1/2, -z'
    '-x, y+1/2, -z+1/2'
_cell_length_a     7.16170(10)
_cell_length_b     13.1615(2)
_cell_length_c     19.2306(3)
_cell_angle_alpha     90
_cell_angle_beta     90
_cell_angle_gamma     90
_cell_volume     1812.65(5)
_cell_formula_units_Z     4
_cell_measurement_reflns_used     127083
_cell_measurement_theta_min     1.00
_cell_measurement_theta_max     27.48
_cell_measurement_temperature     90.0(2)
_exptl_crystal_description     'block, cut from needle'
_exptl_crystal_colour     colourless
_exptl_crystal_size_max     0.200
_exptl_crystal_size_mid     0.200
_exptl_crystal_size_min     0.150
_exptl_crystal_density_diffrn     1.478
_exptl_crystal_density_meas     ?
_exptl_crystal_density_method     ?
_exptl_crystal_F_000     832
_exptl_absorpt_coefficient_mu     2.285
_exptl_absorpt_correction_type     multi-scan
_exptl_absorpt_process_details     '(<i>SADABS</i>; Sheldrick, 2008<i>a</i>)'
_shelx_estimated_absorpt_T_min     0.658
_shelx_estimated_absorpt_T_max     0.726
_exptl_absorpt_correction_T_min     0.550
_exptl_absorpt_correction_T_max     0.714
_exptl_special_details
;
The crystal was mounted with polyisobutene oil on the tip of a fine glass fibre,
fastened in a copper mounting pin with electrical solder. It was placed
directly into the cold stream of a liquid nitrogen based cryostat.
Diffraction data were collected with the crystal at 90 K, which is standard
practice in this laboratory for the majority of flash-cooled crystals.
;
_diffrn_ambient_temperature     90.0(2)
_diffrn_radiation_type     MoK\a
_diffrn_radiation_wavelength     0.71073
_diffrn_measurement_device_type     'Nonius KappaCCD'
_diffrn_measurement_method     '\f and \w scans at fixed \c = 55\%'
_diffrn_detector_area_resol_mean     9.1
_diffrn_reflns_number     48139
_diffrn_reflns_av_R_equivalents     0.0474
_diffrn_reflns_theta_min     1.875
_diffrn_reflns_theta_max     27.500
_diffrn_reflns_theta_full     25.242
_diffrn_measured_fraction_theta_max     0.999
_diffrn_measured_fraction_theta_full     1.000
_diffrn_reflns_limit_h_min     -9
_diffrn_reflns_limit_h_max     9
_diffrn_reflns_limit_k_min     -17
_diffrn_reflns_limit_k_max     17
_diffrn_reflns_limit_l_min     -24
_diffrn_reflns_limit_l_max     24
_refine_special_details     ?
_reflns_number_total     4148
_reflns_number_gt     3871
_reflns_threshold_expression     I>2\s(I)
_refine_ls_structure_factor_coef     Fsqd
_refine_ls_matrix_type     full
_refine_ls_R_factor_all     0.0293
_refine_ls_R_factor_gt     0.0254
_refine_ls_wR_factor_gt     0.0618
_refine_ls_wR_factor_ref     0.0636
_refine_ls_goodness_of_fit_ref     1.040
_refine_ls_restrained_S_all     1.040
_refine_ls_number_reflns     4148
_refine_ls_number_parameters     231
_refine_ls_number_restraints     0
_refine_ls_hydrogen_treatment     mixed
_refine_ls_weighting_scheme     calc
_refine_ls_weighting_details
              'w=1/[\s^2^(Fo^2^)+(0.0352P)^2^+0.4253P] where P=(Fo^2^+2Fc^2^)/3'
_atom_sites_solution_hydrogens     mixed
_atom_sites_solution_primary     direct
_atom_sites_solution_secondary     difmap
_refine_ls_shift/su_max     0.001
_refine_ls_shift/su_mean     0.000
_refine_diff_density_max     0.411
_refine_diff_density_min     -0.344
_refine_ls_extinction_method     none
_refine_ls_extinction_coef     .
_refine_ls_abs_structure_details
;
Flack parameter determined using 1569 quotients
[(<i>I</i>^+^)-(<i>I</i>^-^)]/[(<i>I</i>^+^)+(<i>I</i>^-^)]
(Parsons <i>et al.</i>, 2013)
;
_refine_ls_abs_structure_Flack     0.032(3)
loop_
    _atom_type_symbol
    _atom_type_description
    _atom_type_scat_dispersion_real
    _atom_type_scat_dispersion_imag
    _atom_type_scat_source
    'C' 'C' 0.0033 0.0016
                         'International Tables Vol C Tables 4.2.6.8 and 6.1.1.4'
    'H' 'H' 0.0000 0.0000
                         'International Tables Vol C Tables 4.2.6.8 and 6.1.1.4'
    'O' 'O' 0.0106 0.0060
                         'International Tables Vol C Tables 4.2.6.8 and 6.1.1.4'
    'Br' 'Br' -0.2901 2.4595
                         'International Tables Vol C Tables 4.2.6.8 and 6.1.1.4'
_computing_data_collection     '<i>COLLECT</i> (Nonius, 1998)'
_computing_cell_refinement     '<i>SCALEPACK</i> (Otwinowski & Minor, 2006)'
_computing_data_reduction     '<i>DENZO-SMN</i> (Otwinowski & Minor, 2006)'
_computing_structure_solution     '<i>SHELXS97</i> (Sheldrick, 2008<i>b</i>)'
_computing_structure_refinement
                                   '<i>SHELXL2013</i> (Sheldrick, 2008<i>b</i>)'
_computing_molecular_graphics
                                '<i>XP in SHELXTL</i> (Sheldrick, 2008<i>b</i>)'
_computing_publication_material     '<i>SHELXL97</i> (Sheldrick, 2008<i>b</i>)'
loop_
    _atom_site_type_symbol
    _atom_site_label
    _atom_site_fract_x
    _atom_site_fract_y
    _atom_site_fract_z
    _atom_site_U_iso_or_equiv
    _atom_site_adp_type
    _atom_site_calc_flag
    _atom_site_occupancy
    _atom_site_disorder_assembly
    _atom_site_disorder_group
    Br Br1 0.79983(4) -0.11654(2) 0.35920(2) 0.03215(9) Uani d 1 . .
    O O1 0.7715(3) 0.26157(14) 0.45446(10) 0.0248(4) Uani d 1 . .
    O O2 0.5251(3) 0.34175(14) 0.40803(9) 0.0215(4) Uani d 1 . .
    O O3 0.3499(3) 0.53339(15) 0.43985(11) 0.0285(5) Uani d 1 . .
    H H3 0.434(6) 0.498(3) 0.444(2) 0.043 Uiso d 1 . .
    C C1 0.0338(3) 0.3743(2) 0.33548(13) 0.0202(5) Uani d 1 . .
    C C2 -0.0575(4) 0.4794(2) 0.33076(16) 0.0252(6) Uani d 1 . .
    H H2A -0.0553 0.5046 0.2823 0.030 Uiso calc 1 . .
    H H2B -0.1887 0.4765 0.3468 0.030 Uiso calc 1 . .
    C C3 0.0577(4) 0.5486(2) 0.37792(14) 0.0243(6) Uani d 1 . .
    H H3A 0.0633 0.6184 0.3589 0.029 Uiso calc 1 . .
    H H3B 0.0037 0.5512 0.4253 0.029 Uiso calc 1 . .
    C C4 0.2513(4) 0.50008(19) 0.37900(13) 0.0208(5) Uani d 1 . .
    C C5 0.2022(3) 0.38520(18) 0.38337(12) 0.0185(4) Uani d 1 . .
    H H5 0.1602 0.3704 0.4319 0.022 Uiso calc 1 . .
    C C6 0.3602(3) 0.31433(18) 0.36651(14) 0.0192(5) Uani d 1 . .
    H H6 0.3917 0.3211 0.3161 0.023 Uiso calc 1 . .
    C C7 0.3212(4) 0.20208(18) 0.38266(13) 0.0198(5) Uani d 1 . .
    H H7 0.2314 0.1984 0.4224 0.024 Uiso calc 1 . .
    C C8 0.2325(4) 0.1511(2) 0.31966(14) 0.0237(6) Uani d 1 . .
    H H8A 0.2408 0.0764 0.3251 0.028 Uiso calc 1 . .
    H H8B 0.3031 0.1702 0.2774 0.028 Uiso calc 1 . .
    C C9 0.0275(4) 0.1814(2) 0.31045(16) 0.0259(6) Uani d 1 . .
    H H9A -0.0413 0.1538 0.3509 0.031 Uiso calc 1 . .
    H H9B -0.0193 0.1449 0.2690 0.031 Uiso calc 1 . .
    C C10 -0.0321(4) 0.2927(2) 0.30252(14) 0.0212(5) Uani d 1 . .
    C C11 0.5102(4) 0.1654(2) 0.40740(13) 0.0201(5) Uani d 1 . .
    C C12 0.6223(4) 0.2566(2) 0.42595(13) 0.0204(5) Uani d 1 . .
    C C13 0.5791(4) 0.07309(19) 0.42009(13) 0.0210(5) Uani d 1 . .
    H H13 0.7092 0.0697 0.4295 0.025 Uiso calc 1 . .
    C C14 -0.2025(4) 0.3016(2) 0.25629(14) 0.0257(5) Uani d 1 . .
    H H14A -0.2471 0.3720 0.2565 0.039 Uiso calc 1 . .
    H H14B -0.3011 0.2567 0.2738 0.039 Uiso calc 1 . .
    H H14C -0.1695 0.2817 0.2087 0.039 Uiso calc 1 . .
    C C15 0.3630(4) 0.5270(2) 0.31404(15) 0.0255(6) Uani d 1 . .
    H H15A 0.3776 0.6010 0.3111 0.038 Uiso calc 1 . .
    H H15B 0.2969 0.5024 0.2727 0.038 Uiso calc 1 . .
    H H15C 0.4864 0.4951 0.3165 0.038 Uiso calc 1 . .
    C C16 0.4774(4) -0.0247(2) 0.42131(13) 0.0204(5) Uani d 1 . .
    C C17 0.5616(4) -0.1163(2) 0.40254(13) 0.0220(5) Uani d 1 . .
    C C18 0.4756(4) -0.2095(2) 0.41364(14) 0.0252(6) Uani d 1 . .
    H H18 0.5356 -0.2707 0.3999 0.030 Uiso calc 1 . .
    C C19 0.3015(5) -0.21243(19) 0.44500(14) 0.0261(6) Uani d 1 . .
    H H19 0.2434 -0.2759 0.4542 0.031 Uiso calc 1 . .
    C C20 0.2116(4) -0.1224(2) 0.46308(13) 0.0251(5) Uani d 1 . .
    H H20 0.0909 -0.1244 0.4835 0.030 Uiso calc 1 . .
    C C21 0.2988(4) -0.02945(19) 0.45117(13) 0.0228(5) Uani d 1 . .
    H H21 0.2364 0.0317 0.4634 0.027 Uiso calc 1 . .
loop_
    _atom_site_aniso_label
    _atom_site_aniso_U_11
    _atom_site_aniso_U_22
    _atom_site_aniso_U_33
    _atom_site_aniso_U_12
    _atom_site_aniso_U_13
    _atom_site_aniso_U_23
    Br1 0.03169(14) 0.02821(14) 0.03656(15) 0.00934(12) 0.00802(12) 0.00322(13)
    O1 0.0264(10) 0.0225(9) 0.0254(9) -0.0003(8) -0.0026(8) 0.0020(8)
    O2 0.0249(9) 0.0140(8) 0.0256(9) -0.0014(7) -0.0045(7) 0.0001(7)
    O3 0.0383(12) 0.0152(9) 0.0319(11) 0.0016(8) -0.0109(9) -0.0040(8)
    C1 0.0231(11) 0.0163(12) 0.0212(11) -0.0009(10) 0.0027(9) 0.0025(10)
    C2 0.0257(13) 0.0145(12) 0.0355(15) 0.0004(10) -0.0034(11) 0.0028(11)
    C3 0.0301(13) 0.0148(12) 0.0281(14) 0.0020(10) 0.0017(11) 0.0004(10)
    C4 0.0289(12) 0.0112(11) 0.0224(13) -0.0009(9) -0.0046(10) -0.0001(9)
    C5 0.0231(11) 0.0120(10) 0.0204(10) -0.0016(12) 0.0008(9) 0.0005(9)
    C6 0.0242(11) 0.0148(11) 0.0185(12) -0.0012(9) -0.0028(10) -0.0006(10)
    C7 0.0258(12) 0.0119(11) 0.0218(12) -0.0010(10) 0.0007(10) -0.0009(9)
    C8 0.0304(14) 0.0162(12) 0.0246(13) 0.0016(10) -0.0023(11) -0.0038(10)
    C9 0.0290(13) 0.0172(13) 0.0316(14) 0.0001(11) -0.0044(11) -0.0055(11)
    C10 0.0229(12) 0.0187(13) 0.0221(13) 0.0003(10) 0.0010(10) 0.0000(10)
    C11 0.0261(13) 0.0175(13) 0.0168(12) 0.0002(10) 0.0008(10) 0.0004(10)
    C12 0.0254(13) 0.0176(12) 0.0182(12) -0.0011(10) 0.0006(10) 0.0013(10)
    C13 0.0255(13) 0.0184(12) 0.0191(12) -0.0010(10) 0.0022(10) 0.0006(10)
    C14 0.0236(12) 0.0222(13) 0.0312(14) -0.0014(12) -0.0005(12) -0.0016(11)
    C15 0.0262(13) 0.0179(13) 0.0323(15) -0.0013(10) -0.0030(11) 0.0043(11)
    C16 0.0277(13) 0.0157(12) 0.0179(12) 0.0002(10) -0.0028(11) 0.0009(10)
    C17 0.0243(12) 0.0205(12) 0.0211(12) 0.0033(12) -0.0017(9) 0.0009(11)
    C18 0.0360(15) 0.0148(13) 0.0247(14) 0.0045(11) -0.0032(12) -0.0021(11)
    C19 0.0361(14) 0.0163(12) 0.0259(13) -0.0040(13) -0.0051(14) 0.0014(10)
    C20 0.0275(12) 0.0214(12) 0.0264(12) -0.0042(13) -0.0001(11) 0.0025(11)
    C21 0.0279(12) 0.0155(12) 0.0251(12) 0.0024(12) -0.0004(13) 0.0019(10)
_geom_special_details
;
All e.s.d.'s (except the e.s.d. in the dihedral angle between two l.s. planes)
are estimated using the full covariance matrix. The cell e.s.d.'s are taken
into account individually in the estimation of e.s.d.'s in distances, angles
and torsion angles; correlations between e.s.d.'s in cell parameters are only
used when they are defined by crystal symmetry. An approximate (isotropic)
treatment of cell e.s.d.'s is used for estimating e.s.d.'s involving l.s.
planes.
;
loop_
    _geom_bond_atom_site_label_1
    _geom_bond_atom_site_label_2
    _geom_bond_site_symmetry_2
    _geom_bond_distance
    _geom_bond_publ_flag
    Br1 C17 . 1.899(3) ?
    O1 C12 . 1.203(3) ?
    O2 C12 . 1.364(3) ?
    O2 C6 . 1.470(3) ?
    O3 C4 . 1.435(3) ?
    O3 H3 . 0.77(4) ?
    C1 C10 . 1.333(4) ?
    C1 C5 . 1.525(3) ?
    C1 C2 . 1.532(4) ?
    C2 C3 . 1.527(4) ?
    C2 H2A . 0.9900 ?
    C2 H2B . 0.9900 ?
    C3 C4 . 1.527(4) ?
    C3 H3A . 0.9900 ?
    C3 H3B . 0.9900 ?
    C4 C15 . 1.525(4) ?
    C4 C5 . 1.555(3) ?
    C5 C6 . 1.502(3) ?
    C5 H5 . 1.0000 ?
    C6 C7 . 1.535(3) ?
    C6 H6 . 1.0000 ?
    C7 C11 . 1.514(4) ?
    C7 C8 . 1.524(4) ?
    C7 H7 . 1.0000 ?
    C8 C9 . 1.532(4) ?
    C8 H8A . 0.9900 ?
    C8 H8B . 0.9900 ?
    C9 C10 . 1.533(4) ?
    C9 H9A . 0.9900 ?
    C9 H9B . 0.9900 ?
    C10 C14 . 1.514(4) ?
    C11 C13 . 1.335(4) ?
    C11 C12 . 1.487(4) ?
    C13 C16 . 1.479(4) ?
    C13 H13 . 0.9500 ?
    C14 H14A . 0.9800 ?
    C14 H14B . 0.9800 ?
    C14 H14C . 0.9800 ?
    C15 H15A . 0.9800 ?
    C15 H15B . 0.9800 ?
    C15 H15C . 0.9800 ?
    C16 C17 . 1.396(4) ?
    C16 C21 . 1.403(4) ?
    C17 C18 . 1.389(4) ?
    C18 C19 . 1.386(4) ?
    C18 H18 . 0.9500 ?
    C19 C20 . 1.393(4) ?
    C19 H19 . 0.9500 ?
    C20 C21 . 1.392(4) ?
    C20 H20 . 0.9500 ?
    C21 H21 . 0.9500 ?
loop_
    _geom_angle_atom_site_label_1
    _geom_angle_atom_site_label_2
    _geom_angle_atom_site_label_3
    _geom_angle_site_symmetry_1
    _geom_angle_site_symmetry_3
    _geom_angle
    _geom_angle_publ_flag
    C12 O2 C6 . . 110.22(19) ?
    C4 O3 H3 . . 106(3) ?
    C10 C1 C5 . . 130.0(2) ?
    C10 C1 C2 . . 123.2(2) ?
    C5 C1 C2 . . 106.8(2) ?
    C3 C2 C1 . . 105.8(2) ?
    C3 C2 H2A . . 110.6 ?
    C1 C2 H2A . . 110.6 ?
    C3 C2 H2B . . 110.6 ?
    C1 C2 H2B . . 110.6 ?
    H2A C2 H2B . . 108.7 ?
    C4 C3 C2 . . 104.4(2) ?
    C4 C3 H3A . . 110.9 ?
    C2 C3 H3A . . 110.9 ?
    C4 C3 H3B . . 110.9 ?
    C2 C3 H3B . . 110.9 ?
    H3A C3 H3B . . 108.9 ?
    O3 C4 C15 . . 109.8(2) ?
    O3 C4 C3 . . 109.3(2) ?
    C15 C4 C3 . . 111.6(2) ?
    O3 C4 C5 . . 111.4(2) ?
    C15 C4 C5 . . 112.9(2) ?
    C3 C4 C5 . . 101.7(2) ?
    C6 C5 C1 . . 114.0(2) ?
    C6 C5 C4 . . 115.0(2) ?
    C1 C5 C4 . . 103.7(2) ?
    C6 C5 H5 . . 107.9 ?
    C1 C5 H5 . . 107.9 ?
    C4 C5 H5 . . 107.9 ?
    O2 C6 C5 . . 109.59(19) ?
    O2 C6 C7 . . 105.82(19) ?
    C5 C6 C7 . . 114.6(2) ?
    O2 C6 H6 . . 108.9 ?
    C5 C6 H6 . . 108.9 ?
    C7 C6 H6 . . 108.9 ?
    C11 C7 C8 . . 118.8(2) ?
    C11 C7 C6 . . 102.0(2) ?
    C8 C7 C6 . . 109.8(2) ?
    C11 C7 H7 . . 108.6 ?
    C8 C7 H7 . . 108.6 ?
    C6 C7 H7 . . 108.6 ?
    C7 C8 C9 . . 112.1(2) ?
    C7 C8 H8A . . 109.2 ?
    C9 C8 H8A . . 109.2 ?
    C7 C8 H8B . . 109.2 ?
    C9 C8 H8B . . 109.2 ?
    H8A C8 H8B . . 107.9 ?
    C8 C9 C10 . . 121.8(2) ?
    C8 C9 H9A . . 106.9 ?
    C10 C9 H9A . . 106.9 ?
    C8 C9 H9B . . 106.9 ?
    C10 C9 H9B . . 106.9 ?
    H9A C9 H9B . . 106.7 ?
    C1 C10 C14 . . 120.2(2) ?
    C1 C10 C9 . . 128.6(2) ?
    C14 C10 C9 . . 110.8(2) ?
    C13 C11 C12 . . 119.4(2) ?
    C13 C11 C7 . . 132.7(2) ?
    C12 C11 C7 . . 107.5(2) ?
    O1 C12 O2 . . 121.6(2) ?
    O1 C12 C11 . . 129.3(2) ?
    O2 C12 C11 . . 109.1(2) ?
    C11 C13 C16 . . 127.8(2) ?
    C11 C13 H13 . . 116.1 ?
    C16 C13 H13 . . 116.1 ?
    C10 C14 H14A . . 109.5 ?
    C10 C14 H14B . . 109.5 ?
    H14A C14 H14B . . 109.5 ?
    C10 C14 H14C . . 109.5 ?
    H14A C14 H14C . . 109.5 ?
    H14B C14 H14C . . 109.5 ?
    C4 C15 H15A . . 109.5 ?
    C4 C15 H15B . . 109.5 ?
    H15A C15 H15B . . 109.5 ?
    C4 C15 H15C . . 109.5 ?
    H15A C15 H15C . . 109.5 ?
    H15B C15 H15C . . 109.5 ?
    C17 C16 C21 . . 117.4(2) ?
    C17 C16 C13 . . 122.3(2) ?
    C21 C16 C13 . . 119.7(2) ?
    C18 C17 C16 . . 122.1(2) ?
    C18 C17 Br1 . . 117.7(2) ?
    C16 C17 Br1 . . 120.2(2) ?
    C19 C18 C17 . . 119.3(3) ?
    C19 C18 H18 . . 120.3 ?
    C17 C18 H18 . . 120.3 ?
    C18 C19 C20 . . 120.1(2) ?
    C18 C19 H19 . . 120.0 ?
    C20 C19 H19 . . 120.0 ?
    C21 C20 C19 . . 119.9(2) ?
    C21 C20 H20 . . 120.0 ?
    C19 C20 H20 . . 120.0 ?
    C20 C21 C16 . . 121.0(3) ?
    C20 C21 H21 . . 119.5 ?
    C16 C21 H21 . . 119.5 ?
loop_
    _geom_torsion_atom_site_label_1
    _geom_torsion_atom_site_label_2
    _geom_torsion_atom_site_label_3
    _geom_torsion_atom_site_label_4
    _geom_torsion_site_symmetry_1
    _geom_torsion_site_symmetry_2
    _geom_torsion_site_symmetry_3
    _geom_torsion_site_symmetry_4
    _geom_torsion
    _geom_torsion_publ_flag
    C10 C1 C2 C3 . . . . 178.0(2) ?
    C5 C1 C2 C3 . . . . -1.5(3) ?
    C1 C2 C3 C4 . . . . 26.5(3) ?
    C2 C3 C4 O3 . . . . -158.4(2) ?
    C2 C3 C4 C15 . . . . 80.0(3) ?
    C2 C3 C4 C5 . . . . -40.6(3) ?
    C10 C1 C5 C6 . . . . 31.2(4) ?
    C2 C1 C5 C6 . . . . -149.3(2) ?
    C10 C1 C5 C4 . . . . 157.0(3) ?
    C2 C1 C5 C4 . . . . -23.5(3) ?
    O3 C4 C5 C6 . . . . -79.2(3) ?
    C15 C4 C5 C6 . . . . 44.9(3) ?
    C3 C4 C5 C6 . . . . 164.5(2) ?
    O3 C4 C5 C1 . . . . 155.6(2) ?
    C15 C4 C5 C1 . . . . -80.3(2) ?
    C3 C4 C5 C1 . . . . 39.3(2) ?
    C12 O2 C6 C5 . . . . 145.0(2) ?
    C12 O2 C6 C7 . . . . 21.0(3) ?
    C1 C5 C6 O2 . . . . 171.08(19) ?
    C4 C5 C6 O2 . . . . 51.4(3) ?
    C1 C5 C6 C7 . . . . -70.1(3) ?
    C4 C5 C6 C7 . . . . 170.2(2) ?
    O2 C6 C7 C11 . . . . -22.9(2) ?
    C5 C6 C7 C11 . . . . -143.8(2) ?
    O2 C6 C7 C8 . . . . -149.8(2) ?
    C5 C6 C7 C8 . . . . 89.3(3) ?
    C11 C7 C8 C9 . . . . 168.4(2) ?
    C6 C7 C8 C9 . . . . -74.9(3) ?
    C7 C8 C9 C10 . . . . 57.4(4) ?
    C5 C1 C10 C14 . . . . -179.1(2) ?
    C2 C1 C10 C14 . . . . 1.5(4) ?
    C5 C1 C10 C9 . . . . 8.9(5) ?
    C2 C1 C10 C9 . . . . -170.6(3) ?
    C8 C9 C10 C1 . . . . -39.4(4) ?
    C8 C9 C10 C14 . . . . 147.9(3) ?
    C8 C7 C11 C13 . . . . -48.2(4) ?
    C6 C7 C11 C13 . . . . -169.0(3) ?
    C8 C7 C11 C12 . . . . 138.5(2) ?
    C6 C7 C11 C12 . . . . 17.7(3) ?
    C6 O2 C12 O1 . . . . 173.0(2) ?
    C6 O2 C12 C11 . . . . -9.5(3) ?
    C13 C11 C12 O1 . . . . -3.0(4) ?
    C7 C11 C12 O1 . . . . 171.3(3) ?
    C13 C11 C12 O2 . . . . 179.7(2) ?
    C7 C11 C12 O2 . . . . -6.0(3) ?
    C12 C11 C13 C16 . . . . 164.5(2) ?
    C7 C11 C13 C16 . . . . -8.2(5) ?
    C11 C13 C16 C17 . . . . 148.9(3) ?
    C11 C13 C16 C21 . . . . -40.2(4) ?
    C21 C16 C17 C18 . . . . -1.1(4) ?
    C13 C16 C17 C18 . . . . 170.0(3) ?
    C21 C16 C17 Br1 . . . . 178.06(18) ?
    C13 C16 C17 Br1 . . . . -10.8(3) ?
    C16 C17 C18 C19 . . . . -0.7(4) ?
    Br1 C17 C18 C19 . . . . -179.9(2) ?
    C17 C18 C19 C20 . . . . 2.0(4) ?
    C18 C19 C20 C21 . . . . -1.6(4) ?
    C19 C20 C21 C16 . . . . -0.3(4) ?
    C17 C16 C21 C20 . . . . 1.6(4) ?
    C13 C16 C21 C20 . . . . -169.8(2) ?
loop_
    _geom_hbond_atom_site_label_D
    _geom_hbond_atom_site_label_H
    _geom_hbond_atom_site_label_A
    _geom_hbond_site_symmetry_A
    _geom_hbond_distance_DH
    _geom_hbond_distance_HA
    _geom_hbond_distance_DA
    _geom_hbond_angle_DHA
    O3 H3 O2 . 0.77(4) 2.26(4) 2.883(3) 139(4)
_shelx_hkl_checksum     30393
_shelx_hkl_file     {c0cf904a-6ede-402d-a572-4397e19faa2d}
_shelx_res_checksum     97126
_shelxl_version_number         .2013
_iucr_refine_instructions_details
;
TITL k13173 - P212121
CELL 0.71073   7.1617  13.1615  19.2306  90.0000  90.0000  90.0000
ZERR    4  0.0001  0.0002  0.0003  0.0000  0.0000  0.0000
LATT -1
SYMM 1/2 - X, - Y, 1/2 + Z
SYMM 1/2 + X, 1/2 - Y, - Z
SYMM - X, 1/2 + Y, 1/2 - Z
SFAC C  H  O  Br
UNIT    84   92   12    4
TEMP -183
SIZE 0.20 0.20 0.15
REM COLR colourless
LIST 4
BOND $H
HTAB
REM Instructions for potential hydrogen bonds
HTAB O3 O2
CONF
ACTA
FMAP 2
PLAN 5
L.S.  8
OMIT -2.0000 55
REM EXTI    0.000000 not needed.
WGHT    0.035200    0.425300
FVAR       0.39271
BR1   4    0.799832   -0.116541    0.359202    11.00000    0.03169    0.02821 =
         0.03656    0.00322    0.00802    0.00934
O1    3    0.771547    0.261568    0.454465    11.00000    0.02642    0.02252 =
         0.02538    0.00201   -0.00258   -0.00035
O2    3    0.525075    0.341749    0.408027    11.00000    0.02487    0.01396 =
         0.02564    0.00006   -0.00448   -0.00135
O3    3    0.349895    0.533392    0.439854    11.00000    0.03834    0.01519 =
         0.03187   -0.00398   -0.01094    0.00159
H3    2    0.433847    0.497663    0.443941    11.00000   -1.50000
C1    1    0.033779    0.374326    0.335480    11.00000    0.02307    0.01631 =
         0.02119    0.00249    0.00271   -0.00088
C2    1   -0.057459    0.479398    0.330762    11.00000    0.02566    0.01451 =
         0.03551    0.00277   -0.00336    0.00043
AFIX  23
H2A   2   -0.055303    0.504581    0.282259    11.00000   -1.20000
H2B   2   -0.188727    0.476462    0.346773    11.00000   -1.20000
AFIX   0
C3    1    0.057672    0.548614    0.377916    11.00000    0.03006    0.01485 =
         0.02810    0.00037    0.00170    0.00198
AFIX  23
H3A   2    0.063314    0.618436    0.358883    11.00000   -1.20000
H3B   2    0.003735    0.551206    0.425283    11.00000   -1.20000
AFIX   0
C4    1    0.251335    0.500079    0.378997    11.00000    0.02887    0.01122 =
         0.02243   -0.00012   -0.00460   -0.00089
C5    1    0.202231    0.385199    0.383374    11.00000    0.02311    0.01203 =
         0.02039    0.00047    0.00078   -0.00164
AFIX  13
H5    2    0.160211    0.370431    0.431923    11.00000   -1.20000
AFIX   0
C6    1    0.360230    0.314329    0.366507    11.00000    0.02420    0.01482 =
         0.01851   -0.00056   -0.00275   -0.00119
AFIX  13
H6    2    0.391722    0.321145    0.316061    11.00000   -1.20000
AFIX   0
C7    1    0.321160    0.202080    0.382664    11.00000    0.02576    0.01191 =
         0.02185   -0.00095    0.00069   -0.00100
AFIX  13
H7    2    0.231432    0.198374    0.422425    11.00000   -1.20000
AFIX   0
C8    1    0.232502    0.151082    0.319656    11.00000    0.03042    0.01616 =
         0.02464   -0.00378   -0.00235    0.00164
AFIX  23
H8A   2    0.240819    0.076416    0.325065    11.00000   -1.20000
H8B   2    0.303124    0.170150    0.277369    11.00000   -1.20000
AFIX   0
C9    1    0.027464    0.181434    0.310449    11.00000    0.02898    0.01718 =
         0.03159   -0.00551   -0.00444    0.00005
AFIX  23
H9A   2   -0.041303    0.153839    0.350918    11.00000   -1.20000
H9B   2   -0.019250    0.144871    0.268959    11.00000   -1.20000
AFIX   0
C10   1   -0.032077    0.292736    0.302522    11.00000    0.02288    0.01871 =
         0.02208    0.00003    0.00104    0.00028
C11   1    0.510157    0.165445    0.407402    11.00000    0.02613    0.01745 =
         0.01679    0.00041    0.00083    0.00022
C12   1    0.622284    0.256607    0.425954    11.00000    0.02538    0.01761 =
         0.01818    0.00131    0.00056   -0.00113
C13   1    0.579129    0.073088    0.420086    11.00000    0.02550    0.01844 =
         0.01912    0.00055    0.00219   -0.00103
AFIX  43
H13   2    0.709226    0.069736    0.429455    11.00000   -1.20000
AFIX   0
C14   1   -0.202489    0.301572    0.256294    11.00000    0.02363    0.02222 =
         0.03117   -0.00155   -0.00052   -0.00140
AFIX 137
H14A  2   -0.247071    0.371969    0.256453    11.00000   -1.50000
H14B  2   -0.301138    0.256738    0.273778    11.00000   -1.50000
H14C  2   -0.169538    0.281728    0.208734    11.00000   -1.50000
AFIX   0
C15   1    0.363046    0.527035    0.314043    11.00000    0.02619    0.01792 =
         0.03225    0.00433   -0.00296   -0.00129
AFIX 137
H15A  2    0.377575    0.600952    0.311136    11.00000   -1.50000
H15B  2    0.296895    0.502415    0.272737    11.00000   -1.50000
H15C  2    0.486445    0.495059    0.316519    11.00000   -1.50000
AFIX   0
C16   1    0.477363   -0.024651    0.421308    11.00000    0.02766    0.01569 =
         0.01786    0.00095   -0.00276    0.00022
C17   1    0.561596   -0.116312    0.402541    11.00000    0.02429    0.02053 =
         0.02107    0.00090   -0.00165    0.00326
C18   1    0.475603   -0.209532    0.413638    11.00000    0.03597    0.01476 =
         0.02474   -0.00211   -0.00318    0.00450
AFIX  43
H18   2    0.535577   -0.270685    0.399859    11.00000   -1.20000
AFIX   0
C19   1    0.301498   -0.212431    0.445002    11.00000    0.03609    0.01635 =
         0.02592    0.00143   -0.00515   -0.00404
AFIX  43
H19   2    0.243377   -0.275912    0.454184    11.00000   -1.20000
AFIX   0
C20   1    0.211593   -0.122374    0.463084    11.00000    0.02745    0.02145 =
         0.02642    0.00252   -0.00005   -0.00418
AFIX  43
H20   2    0.090892   -0.124365    0.483529    11.00000   -1.20000
AFIX   0
C21   1    0.298773   -0.029452    0.451169    11.00000    0.02788    0.01550 =
         0.02507    0.00192   -0.00037    0.00243
AFIX  43
H21   2    0.236393    0.031671    0.463445    11.00000   -1.20000
AFIX   0
HKLF 4
REM  k13173 - P212121
REM R1 =  0.0254 for    3871 Fo > 4sig(Fo)  and  0.0293 for all    4148 data
REM    231 parameters refined using      0 restraints
END
WGHT      0.0344      0.4962
REM Instructions for potential hydrogen bonds
HTAB O3 O2
EQIV $1 x-1/2, -y+1/2, -z+1
HTAB C7 O1_$1
EQIV $2 -x+1, y+1/2, -z+1/2
HTAB C15 Br1_$2
REM Highest difference peak  0.411,  deepest hole -0.344,  1-sigma level  0.051
Q1    1  -0.2009  0.3551  0.3605  11.00000  0.05    0.36
Q2    1   0.8855 -0.1180  0.4030  11.00000  0.05    0.30
Q3    1   0.5963 -0.1157  0.3619  11.00000  0.05    0.27
Q4    1   0.6024  0.3582  0.3593  11.00000  0.05    0.26
Q5    1   0.2824  0.1802  0.3510  11.00000  0.05    0.25
;
