# Supplementary material for: (E)-13-(2-Bromo­phen­yl)micheliolide
Source: Acta Crystallogr Sect E Struct Rep Online. 2014 Feb 5;70(Pt 3):o251–2. doi: 10.1107/S1600536814002177 (PMC3998478; doi:10.1107/S1600536814002177)
Supplement: Supplementary file 2 [file e-70-0o251-Isup2.hkl]

#
# h,k,l, Fc-squared, Fo-squared, sigma(Fo-squared), status flag
#
data_I
_shelx_title ' k13173 - P212121'
_shelx_refln_list_code          4
_shelx_F_calc_maximum      247.09
_exptl_crystal_F_000       832.00
_reflns_d_resolution_high  0.7696

loop_
 _space_group_symop_operation_xyz
 'x, y, z'
 '-x+1/2, -y, z+1/2'
 'x+1/2, -y+1/2, -z'
 '-x, y+1/2, -z+1/2'

_cell_length_a     7.1617
_cell_length_b    13.1615
_cell_length_c    19.2306
_cell_angle_alpha  90.000
_cell_angle_beta   90.000
_cell_angle_gamma  90.000

_shelx_F_squared_multiplier     1.000

loop_
 _refln_index_h
 _refln_index_k
 _refln_index_l
 _refln_F_squared_calc
 _refln_F_squared_meas
 _refln_F_squared_sigma
 _refln_observed_status
   2   0   0       7207.73       6564.44       180.74 o
   4   0   0       8898.96       9850.68       247.44 o
   6   0   0        747.53        734.15        20.69 o
   8   0   0        760.10        759.84        32.72 o
   1   1   0      13160.19      12608.22       166.17 o
   2   1   0       2092.82       1999.89        37.80 o
   3   1   0         15.64         20.33         1.62 o
   4   1   0        928.02        885.53        14.51 o
   5   1   0        294.65        279.49         7.13 o
   6   1   0       1184.75       1173.09        23.92 o
   7   1   0         64.34         78.70         6.55 o
   8   1   0         25.76         34.09         8.53 o
   9   1   0        166.09        166.77        14.23 o
   0   2   0        188.78        196.07         3.29 o
   1   2   0        781.20        784.71         9.44 o
   2   2   0         33.02         30.18         1.34 o
   3   2   0      14047.25      14159.87       222.07 o
   4   2   0        604.59        557.44         9.80 o
   5   2   0       5243.30       5256.36       107.21 o
   6   2   0         80.95         65.11         4.36 o
   7   2   0       1402.12       1471.22        35.76 o
   8   2   0        100.81        105.23        10.75 o
   9   2   0         96.07         90.66        12.43 o
   1   3   0        432.28        473.06         6.06 o
   2   3   0       6512.30       7065.46        97.11 o
   3   3   0         35.18         31.62         1.96 o
   4   3   0       7580.09       8016.88       159.50 o
   5   3   0         23.80         19.35         2.88 o
   6   3   0       2105.26       2042.07        46.81 o
   7   3   0        121.32        124.58         8.80 o
   8   3   0        160.17        162.82         9.55 o
   9   3   0        318.48        353.66        16.56 o
   0   4   0       2386.45       2228.31        37.39 o
   1   4   0       1869.94       1897.21        23.60 o
   2   4   0       1682.35       1566.25        19.43 o
   3   4   0        818.80        826.33        13.19 o
   4   4   0       1231.20       1189.23        21.17 o
   5   4   0          6.85          5.67         3.28 o
   6   4   0        166.01        160.85         7.07 o
   7   4   0         36.05         37.79         9.03 o
   8   4   0        840.19        896.97        25.32 o
   9   4   0          0.64        -13.10        13.10 o
   1   5   0      15876.27      17233.95       204.58 o
   2   5   0         77.00         91.15         2.35 o
   3   5   0        377.78        298.13         5.18 o
   4   5   0         87.37         73.61         3.30 o
   5   5   0       1008.25       1010.17        20.30 o
   6   5   0       2495.28       2576.38        61.99 o
   7   5   0       2575.12       2759.22        77.09 o
   8   5   0         59.35         50.44        12.13 o
   0   6   0       1211.99       1642.88        26.95 o
   1   6   0        881.66        986.56        11.78 o
   2   6   0       2187.59       2417.49        29.45 o
   3   6   0       1706.13       1709.66        25.99 o
   4   6   0        640.48        686.63        14.23 o
   5   6   0       4442.63       4576.83        95.29 o
   6   6   0         74.56         71.53         7.15 o
   7   6   0        898.91        881.42        25.74 o
   8   6   0        322.78        345.02        17.66 o
   1   7   0       3616.11       3800.09        48.16 o
   2   7   0       1483.04       1565.97        20.26 o
   3   7   0       1280.19       1260.97        22.85 o
   4   7   0       2478.47       2434.81        51.01 o
   5   7   0         22.61         23.99         5.78 o
   6   7   0        635.78        670.71        18.34 o
   7   7   0        135.97        135.52         9.57 o
   8   7   0        200.64        201.20        16.41 o
   0   8   0       7365.68       7707.68       139.86 o
   1   8   0        505.87        579.74         9.07 o
   2   8   0       6244.40       6585.21        92.78 o
   3   8   0        146.25        131.61         4.41 o
   4   8   0        939.81        965.39        20.66 o
   5   8   0       1592.70       1601.56        37.75 o
   6   8   0         65.52         56.56         7.23 o
   7   8   0        397.14        414.98        15.16 o
   8   8   0        152.71        123.78        17.09 o
   1   9   0       2516.76       2636.33        45.47 o
   2   9   0       1396.43       1479.22        25.18 o
   3   9   0       1642.45       1622.42        31.35 o
   4   9   0       1249.59       1240.18        28.09 o
   5   9   0         49.59         54.58         8.03 o
   6   9   0         22.82         25.13         8.96 o
   7   9   0        185.68        163.60        11.17 o
   0  10   0       1359.35       1391.21        37.24 o
   1  10   0        725.44        751.66        15.19 o
   2  10   0        946.43        925.80        18.81 o
   3  10   0       2330.87       2419.84        46.64 o
   4  10   0         17.96         10.38         5.49 o
   5  10   0       1416.33       1509.41        37.28 o
   6  10   0        281.83        269.74        13.49 o
   7  10   0        227.66        246.72        15.59 o
   1  11   0         53.29         46.69         4.52 o
   2  11   0        519.93        556.54        13.98 o
   3  11   0         94.57         79.72         6.18 o
   4  11   0       3145.71       3248.38        84.43 o
   5  11   0         29.86         18.84         9.16 o
   6  11   0        482.88        529.33        18.95 o
   7  11   0         82.45         86.96        16.03 o
   0  12   0       4156.42       4264.73       146.60 o
   1  12   0        197.12        205.66         9.59 o
   2  12   0       1197.28       1209.80        36.46 o
   3  12   0       1188.28       1261.43        40.47 o
   4  12   0        133.26        105.32         9.32 o
   5  12   0        453.72        454.26        17.33 o
   6  12   0        190.48        179.74        15.05 o
   1  13   0       2266.41       2359.59        74.23 o
   2  13   0        144.75        143.08        10.00 o
   3  13   0        101.24        113.03        10.52 o
   4  13   0          1.36         11.28        10.85 o
   5  13   0         21.61         17.92        12.36 o
   6  13   0          9.87         13.30        15.42 o
   0  14   0       1415.45       1476.57        88.07 o
   1  14   0         58.22         67.55        11.44 o
   2  14   0        227.57        204.92        12.92 o
   3  14   0        502.77        567.52        24.09 o
   4  14   0        131.70        153.09        17.21 o
   5  14   0       1162.21       1206.57        53.70 o
   1  15   0          0.11         -7.17        13.28 o
   2  15   0         58.59         55.97        12.86 o
   3  15   0         14.02         17.09        12.61 o
   4  15   0        473.90        470.84        24.43 o
   0  16   0        246.49        321.02        34.87 o
   1  16   0         23.90         31.04        20.51 o
   2  16   0        497.09        505.06        29.33 o
   3  16   0        307.06        270.25        19.70 o
   1   0   1        476.48        403.04         5.56 o
   2   0   1       3025.70       2912.17        49.51 o
   3   0   1        904.80        822.97        14.18 o
   4   0   1       8700.20       9073.84       155.99 o
   5   0   1       4482.90       4391.93        77.14 o
   6   0   1        614.70        587.73        11.78 o
   7   0   1       2338.94       2408.63        63.82 o
   8   0   1         34.43         40.79         9.18 o
   9   0   1         27.10         33.31        12.11 o
  -9   1   1        135.46        136.48        13.87 o
  -8   1   1        459.68        470.21        16.31 o
  -7   1   1        117.51        128.28         7.66 o
  -6   1   1       1340.01       1289.41        24.67 o
  -5   1   1        563.50        517.21        11.06 o
  -4   1   1       1749.44       1709.64        31.27 o
  -3   1   1       6043.53       6176.59       110.37 o
  -2   1   1       1773.22       1622.78        57.35 o
  -1   1   1       3707.15       3626.13        51.76 o
   0   1   1        799.01        886.05        11.21 o
   1   1   1       4705.85       4561.89        55.03 o
   2   1   1       1281.75       1256.42        19.38 o
   3   1   1       5781.82       5786.62       101.48 o
   4   1   1       1943.15       1877.37        31.24 o
   5   1   1        464.22        412.58         8.08 o
   6   1   1       1271.98       1215.25        23.59 o
   7   1   1         43.70         66.60         9.94 o
   8   1   1        527.70        540.97        17.80 o
   9   1   1        161.70        159.95        12.83 o
  -9   2   1         72.29         57.90        13.64 o
  -8   2   1        676.94        698.11        22.06 o
  -7   2   1        231.83        241.58         9.46 o
  -6   2   1        366.82        352.62         9.80 o
  -5   2   1         40.46         39.95         3.11 o
  -4   2   1        638.14        649.88        12.10 o
  -3   2   1        428.85        391.99         7.14 o
  -2   2   1       4234.80       4073.36        62.84 o
  -1   2   1       2984.20       2931.98        33.99 o
   0   2   1      16740.58      17490.79       267.75 o
   1   2   1       3010.14       2956.29        35.10 o
   2   2   1       3884.66       3691.70        53.79 o
   3   2   1        364.96        348.43         5.82 o
   4   2   1        693.92        710.49        11.99 o
   5   2   1         30.08         32.27         3.43 o
   6   2   1        300.06        275.69         8.12 o
   7   2   1        229.54        217.86         9.32 o
   8   2   1        594.44        602.08        19.92 o
   9   2   1        115.98        131.45        12.76 o
  -9   3   1        199.43        245.74        15.39 o
  -8   3   1        110.94        128.47        10.31 o
  -7   3   1        622.75        601.14        19.11 o
  -6   3   1        358.86        342.43         9.14 o
  -5   3   1        604.02        569.14        12.23 o
  -4   3   1        974.49        976.47        18.88 o
  -3   3   1       3041.11       3209.12        49.53 o
  -2   3   1       5661.56       5776.76        82.55 o
  -1   3   1       7008.28       7022.65        92.18 o
   0   3   1      14966.91      15598.83       190.59 o
   1   3   1       7137.69       7198.59        97.82 o
   2   3   1       5685.33       5810.09        80.40 o
   3   3   1       2598.55       2767.73        41.59 o
   4   3   1        882.48        885.41        14.83 o
   5   3   1        501.36        481.97        10.18 o
   6   3   1        339.36        333.60        10.01 o
   7   3   1        595.46        563.64        16.08 o
   8   3   1        108.84        114.82         9.34 o
   9   3   1        179.79        206.82        14.93 o
  -9   4   1        112.55        101.88        14.46 o
  -8   4   1        158.84        155.06        11.20 o
  -7   4   1        349.15        353.60        13.85 o
  -6   4   1         61.89         80.30        11.38 o
  -5   4   1       3352.02       3459.94        68.11 o
  -4   4   1       1353.31       1351.55        23.54 o
  -3   4   1       6128.50       6543.84       100.18 o
  -2   4   1       1014.22       1175.51        16.98 o
  -1   4   1       1256.65       1216.56        14.22 o
   0   4   1        580.86        591.11         7.26 o
   1   4   1       1186.57       1152.96        14.91 o
   2   4   1        726.53        905.72        13.13 o
   3   4   1       5784.03       6073.93        91.46 o
   4   4   1       1088.81       1083.86        20.43 o
   5   4   1       3077.29       3110.31        58.65 o
   6   4   1        152.50        144.04         6.97 o
   7   4   1        351.44        355.39        13.32 o
   8   4   1        161.48        160.64        10.96 o
   9   4   1        139.57        155.78        14.64 o
  -8   5   1         55.96         50.23        12.07 o
  -7   5   1        438.35        435.79        16.55 o
  -6   5   1       1938.38       2002.83        43.39 o
  -5   5   1       3148.27       3288.27        67.97 o
  -4   5   1       1767.88       1720.59        32.93 o
  -3   5   1       1232.27       1198.30        16.94 o
  -2   5   1       7586.87       8348.33       108.74 o
  -1   5   1       8920.21       9647.90       115.52 o
   0   5   1        399.05        485.88         6.18 o
   1   5   1       9316.81       9963.71       118.34 o
   2   5   1       7328.82       8046.15       102.42 o
   3   5   1       1059.93       1021.14        14.89 o
   4   5   1       2014.24       2028.91        37.30 o
   5   5   1       3214.23       3352.47        64.00 o
   6   5   1       1577.39       1639.17        39.74 o
   7   5   1        430.99        427.09        13.97 o
   8   5   1         83.78         72.91        13.34 o
  -8   6   1        309.38        317.64        17.06 o
  -7   6   1        128.35        121.62        10.44 o
  -6   6   1        358.21        350.10        10.74 o
  -5   6   1        477.65        499.24        10.84 o
  -4   6   1        303.66        300.89         7.39 o
  -3   6   1        814.36        775.19        11.65 o
  -2   6   1       2146.04       2313.09        32.22 o
  -1   6   1        618.38        603.94         8.02 o
   0   6   1       5588.96       5927.03        66.52 o
   1   6   1        760.31        747.61         9.82 o
   2   6   1       2744.16       2923.53        35.05 o
   3   6   1        909.89        864.97        12.72 o
   4   6   1        232.29        231.09         5.80 o
   5   6   1        439.13        449.82        10.67 o
   6   6   1        393.66        395.68        11.87 o
   7   6   1        193.75        176.64         9.76 o
   8   6   1        296.32        295.14        18.10 o
  -8   7   1        256.36        256.28        17.49 o
  -7   7   1        968.64       1002.71        33.63 o
  -6   7   1        403.25        378.24        12.06 o
  -5   7   1        681.10        662.80        14.75 o
  -4   7   1        322.88        314.74         8.23 o
  -3   7   1        418.17        411.08         7.59 o
  -1   7   1       4765.83       4963.68        65.28 o
   0   7   1        779.92        754.95         9.20 o
   1   7   1       5222.57       5463.59        72.39 o
   2   7   1        171.27        169.78         3.54 o
   3   7   1        566.77        555.60        14.03 o
   4   7   1        397.03        411.74         9.49 o
   5   7   1        605.11        609.04        15.80 o
   6   7   1        428.62        402.75        12.69 o
   7   7   1        960.67       1033.96        29.46 o
   8   7   1        220.32        215.08        16.95 o
  -8   8   1        140.06        123.92        14.89 o
  -7   8   1        342.15        329.20        15.23 o
  -6   8   1        590.56        617.93        18.59 o
  -5   8   1       1266.27       1246.44        29.82 o
  -4   8   1        315.14        310.71         8.51 o
  -3   8   1       2211.24       2237.85        41.29 o
  -2   8   1        822.53        812.69        12.64 o
  -1   8   1        399.26        400.65         6.35 o
   0   8   1       2896.04       3052.21        38.22 o
   1   8   1        315.29        312.82         6.44 o
   2   8   1        610.77        612.97        10.97 o
   3   8   1       2378.72       2430.38        43.99 o
   4   8   1        259.83        261.90         7.70 o
   5   8   1       1280.53       1268.63        31.92 o
   6   8   1        609.25        642.87        18.73 o
   7   8   1        382.29        381.67        14.60 o
   8   8   1        105.27        100.51        15.79 o
  -7   9   1        129.50        123.28        12.53 o
  -6   9   1        469.71        461.77        16.43 o
  -5   9   1        358.51        361.42        12.06 o
  -4   9   1       2023.43       2107.72        46.18 o
  -3   9   1       1227.94       1252.99        28.27 o
  -2   9   1       1110.82       1088.66        19.26 o
  -1   9   1         10.77         26.07         5.95 o
   0   9   1        909.00        950.70        16.80 o
   1   9   1         58.33         56.57         3.45 o
   2   9   1       1109.68       1071.72        23.40 o
   3   9   1       1409.10       1446.11        26.33 o
   4   9   1       2277.36       2341.70        52.43 o
   5   9   1        549.61        484.25        51.61 o
   6   9   1        576.09        590.30        17.33 o
   7   9   1        135.26        139.74        11.11 o
  -7  10   1         40.71         62.27        14.32 o
  -6  10   1        131.75        114.01        11.05 o
  -5  10   1        403.83        389.96        13.64 o
  -4  10   1       1127.41       1103.43        26.61 o
  -3  10   1        137.35        146.56         5.96 o
  -2  10   1       1005.72       1025.99        22.77 o
  -1  10   1       1418.09       1472.84        29.32 o
   0  10   1       5083.51       5143.77        99.06 o
   1  10   1       1505.95       1570.22        31.85 o
   2  10   1        723.36        776.37        18.63 o
   3  10   1        229.26        206.60        12.13 o
   4  10   1       1359.64       1334.00        33.55 o
   5  10   1        473.94        467.77        14.39 o
   6  10   1        152.17        158.38        10.93 o
   7  10   1         14.49         20.25        13.17 o
  -7  11   1        100.05         79.93        17.16 o
  -6  11   1        217.48        220.37        15.66 o
  -5  11   1          3.92          3.29         8.38 o
  -4  11   1        302.18        280.33        11.02 o
  -3  11   1        267.58        295.02         8.75 o
  -2  11   1        567.26        612.52        15.26 o
  -1  11   1       1071.55       1018.75        22.08 o
   0  11   1       6966.25       7419.62       157.83 o
   1  11   1        955.61        914.19        21.21 o
   2  11   1        430.86        461.68        13.46 o
   3  11   1        320.24        329.50        12.26 o
   4  11   1        361.99        340.86        11.67 o
   5  11   1         10.14         15.98         7.79 o
   6  11   1        237.25        222.18        15.23 o
   7  11   1        127.63        131.70        14.99 o
  -6  12   1        144.59        131.67        12.96 o
  -5  12   1        607.72        591.31        20.08 o
  -4  12   1        399.06        396.08        13.59 o
  -3  12   1        150.41        141.41        10.35 o
  -2  12   1        931.57        902.97        24.70 o
  -1  12   1        543.07        548.80        17.08 o
   0  12   1       1136.95       1094.69        29.81 o
   1  12   1        406.64        440.94        16.06 o
   2  12   1       1013.81        991.74        26.98 o
   3  12   1         71.41         81.15         9.10 o
   4  12   1        356.15        357.30        14.42 o
   5  12   1        575.17        553.18        18.87 o
   6  12   1         99.76         90.87        13.46 o
  -6  13   1        569.56        541.93        28.84 o
  -5  13   1        128.55        131.46        12.10 o
  -4  13   1        815.80        833.20        28.67 o
  -3  13   1        868.66        830.23        30.08 o
  -2  13   1        150.07        154.70        10.67 o
  -1  13   1         41.01         23.71         7.95 o
   0  13   1        257.97        249.36        11.37 o
   1  13   1         72.05         81.40         9.56 o
   2  13   1        178.72        174.47        11.62 o
   3  13   1        822.33        823.78        27.69 o
   4  13   1        737.57        716.73        28.39 o
   5  13   1        120.53        111.80        13.74 o
   6  13   1        554.04        542.90        25.72 o
  -5  14   1        272.86        275.90        21.81 o
  -4  14   1        334.61        327.14        16.67 o
  -3  14   1         93.87         79.15        12.09 o
  -2  14   1        704.17        737.19        25.15 o
  -1  14   1         45.49         43.49        12.09 o
   0  14   1        829.33        926.93        36.36 o
   1  14   1         72.60         73.04        11.57 o
   2  14   1        721.68        719.44        27.95 o
   3  14   1        107.46         96.18        11.94 o
   4  14   1        341.27        320.75        20.72 o
   5  14   1        290.43        300.24        22.10 o
  -4  15   1         49.67         51.83        15.57 o
  -3  15   1         52.02         50.83        15.05 o
  -2  15   1         63.38         54.00        13.02 o
  -1  15   1        962.78       1052.12        52.41 o
   0  15   1        230.52        222.76        17.81 o
   1  15   1        851.07        901.36        39.81 o
   2  15   1         56.47         58.98        16.64 o
   3  15   1         10.42          3.11        12.98 o
   4  15   1         44.52         31.51        12.74 o
  -3  16   1         35.20         55.40        17.14 o
  -2  16   1        801.69        838.82        39.23 o
  -1  16   1        433.40        413.12        27.20 o
   0  16   1        123.52        137.27        18.90 o
   1  16   1        368.63        364.16        23.32 o
   2  16   1        652.09        666.77        34.17 o
   3  16   1         10.95         13.21        16.23 o
   0  17   1        137.61        161.22        28.15 o
   0   0   2       1290.31       1305.59        21.29 o
   1   0   2         98.82        107.89         1.59 o
   2   0   2        176.81        220.36         3.70 o
   3   0   2        215.13        151.35         2.87 o
   4   0   2          1.44          0.07         1.90 o
   5   0   2        246.18        242.08         5.41 o
   6   0   2          3.80          8.58         2.45 o
   7   0   2        225.94        238.88        10.27 o
   8   0   2         22.99         16.09         8.80 o
   9   0   2        673.07        763.47        26.84 o
  -9   1   2         31.87         26.54         9.51 o
  -8   1   2        490.43        483.66        17.33 o
  -7   1   2         58.64         54.57         7.00 o
  -6   1   2        172.17        164.42         4.91 o
  -5   1   2        675.02        608.10        12.94 o
  -4   1   2        922.29        905.98        16.11 o
  -3   1   2       4878.44       4978.00        90.05 o
  -2   1   2       4292.52       4148.67        72.51 o
  -1   1   2        818.92        782.57        10.23 o
   0   1   2       1594.70       1565.74        19.76 o
   1   1   2        775.21        751.48         9.54 o
   2   1   2       4870.59       4630.96        69.39 o
   3   1   2       4677.99       4687.13        82.64 o
   4   1   2        962.90        968.83        18.38 o
   5   1   2        715.40        649.92        13.26 o
   6   1   2        174.72        165.67         6.23 o
   7   1   2         98.07        108.80         9.20 o
   8   1   2        536.66        522.00        16.91 o
   9   1   2         27.44         36.00        11.36 o
  -9   2   2        173.42        174.56        13.09 o
  -8   2   2        442.37        428.89        16.08 o
  -7   2   2        138.80        148.27         8.81 o
  -6   2   2       1866.45       1891.64        39.50 o
  -5   2   2        364.10        345.44         8.06 o
  -4   2   2       3831.57       3698.27        67.04 o
  -3   2   2         10.75         15.30         1.93 o
  -2   2   2       3159.04       3023.85        45.48 o
  -1   2   2        916.77        947.95        10.78 o
   0   2   2         63.62         71.97         1.65 o
   1   2   2        802.93        846.59        10.50 o
   2   2   2       2989.76       2864.03        40.65 o
   3   2   2          0.93          3.54         1.16 o
   4   2   2       3833.40       3752.37        67.68 o
   5   2   2        327.22        316.22         8.38 o
   6   2   2       1687.48       1707.92        36.65 o
   7   2   2        114.41        123.42         7.49 o
   8   2   2        378.88        402.59        14.81 o
   9   2   2        152.59        155.07        14.95 o
  -9   3   2         41.73         54.72        12.63 o
  -8   3   2        170.69        166.28        10.06 o
  -7   3   2        974.93        971.77        32.46 o
  -6   3   2         93.83         82.25         4.84 o
  -5   3   2       2673.23       2632.41        55.54 o
  -4   3   2        610.17        602.42        11.46 o
  -2   3   2       4742.74       4893.38        64.28 o
  -1   3   2        433.67        420.05         5.63 o
   0   3   2      18177.84      19010.27       287.57 o
   1   3   2        382.17        373.39         4.97 o
   2   3   2       4852.77       4904.12        68.45 o
   3   3   2        520.95        437.01         6.44 o
   4   3   2        570.65        581.92        10.27 o
   5   3   2       2595.62       2600.88        54.78 o
   6   3   2         62.73         60.83         5.14 o
   7   3   2       1006.89       1018.55        24.00 o
   8   3   2        188.85        183.95        10.99 o
   9   3   2         40.87         54.83        10.97 o
  -9   4   2        250.70        261.39        15.98 o
  -8   4   2         26.76         35.20        12.74 o
  -7   4   2        625.96        637.09        23.85 o
  -6   4   2        265.36        256.02         8.03 o
  -5   4   2          3.53         10.44         3.53 o
  -4   4   2        149.23        140.40         3.88 o
  -3   4   2       1356.69       1357.24        19.54 o
  -2   4   2       1790.17       1914.77        24.89 o
  -1   4   2       9492.86       9632.18       129.16 o
   0   4   2       2507.78       2575.03        35.29 o
   1   4   2       9254.52       9485.99       118.03 o
   2   4   2       1967.47       2122.33        27.25 o
   3   4   2       1145.84       1160.08        16.73 o
   4   4   2        240.01        197.35        23.91 o
   5   4   2          1.84          7.49         2.69 o
   6   4   2        275.56        269.69         8.98 o
   7   4   2        665.66        682.07        20.67 o
   8   4   2         39.52         35.99        10.39 o
   9   4   2        234.71        243.93        15.31 o
  -8   5   2        221.62        212.10        17.36 o
  -7   5   2         67.36        101.06        17.29 o
  -6   5   2        115.19        116.76         6.75 o
  -5   5   2       2125.11       2257.92        47.02 o
  -4   5   2         56.30         39.69         3.62 o
  -3   5   2        839.56        807.80        11.96 o
  -2   5   2       5355.63       5637.96        74.25 o
  -1   5   2       1118.28       1188.98        15.29 o
   0   5   2      10529.52      10659.22       134.53 o
   1   5   2       1231.53       1315.51        15.80 o
   2   5   2       4778.52       5075.64        68.90 o
   3   5   2        900.16        851.75        12.01 o
   4   5   2         15.15         17.25         2.74 o
   5   5   2       2067.87       2211.63        43.06 o
   6   5   2        210.39        184.67        14.13 o
   7   5   2        150.90        159.01         9.15 o
   8   5   2        225.87        229.91        13.53 o
  -8   6   2        358.76        354.78        18.67 o
  -7   6   2         26.79         34.04        11.65 o
  -5   6   2        191.88        178.02         5.98 o
  -4   6   2       6815.34       7276.97       146.72 o
  -3   6   2        293.89        278.29         5.35 o
  -2   6   2        266.61        194.28         3.46 o
  -1   6   2       5150.96       5690.04        68.65 o
   0   6   2       1109.83       1277.49        14.74 o
   1   6   2       5405.11       5975.55        77.15 o
   3   6   2        375.36        362.04         7.16 o
   4   6   2       6844.92       7408.37       132.68 o
   5   6   2        124.37        123.04         6.46 o
   6   6   2        318.54        337.03        10.93 o
   7   6   2         20.68         15.88         8.03 o
   8   6   2        355.83        375.35        18.90 o
  -8   7   2         36.96         25.20        11.85 o
  -7   7   2        347.66        335.27        15.29 o
  -6   7   2        712.03        704.15        18.47 o
  -5   7   2       1409.89       1407.71        30.53 o
  -4   7   2        441.02        424.98         9.88 o
  -3   7   2       3894.69       4046.23        62.44 o
  -2   7   2       1459.50       1520.64        22.58 o
  -1   7   2        267.53        250.35         4.50 o
   0   7   2         10.82         18.13         1.82 o
   1   7   2        275.63        263.38         4.83 o
   2   7   2       1684.30       1775.11        24.28 o
   3   7   2       3648.79       3801.54        69.99 o
   4   7   2        518.69        496.92        10.77 o
   5   7   2       1463.57       1506.21        34.73 o
   6   7   2        710.51        720.31        18.88 o
   7   7   2        268.12        255.30        11.86 o
   8   7   2         21.24         26.16        14.01 o
  -8   8   2         28.78         35.27        14.75 o
  -7   8   2        230.40        222.84        14.09 o
  -6   8   2         29.72         20.68         7.56 o
  -5   8   2         79.19         69.15         6.26 o
  -4   8   2        504.35        486.22        11.37 o
  -3   8   2        302.95        316.01         8.18 o
  -2   8   2        543.29        511.07         8.08 o
  -1   8   2       4509.16       4727.77        72.80 o
   0   8   2         66.52         68.14         2.91 o
   1   8   2       4600.62       4840.81        85.90 o
   2   8   2        402.87        400.31         9.34 o
   3   8   2        386.50        389.88         8.50 o
   4   8   2        433.04        416.81        10.31 o
   5   8   2        101.44         91.62         6.73 o
   6   8   2         22.56          6.66         7.73 o
   7   8   2        255.82        233.98        11.69 o
   8   8   2         19.60         34.35        16.35 o
  -7   9   2         61.55         41.86        13.75 o
  -6   9   2        421.59        387.54        13.86 o
  -5   9   2        132.30        147.41         7.90 o
  -4   9   2         96.34         88.17         6.41 o
  -3   9   2        434.90        431.34        11.15 o
  -2   9   2       1041.79       1083.82        18.92 o
  -1   9   2       1107.10       1139.84        18.61 o
   0   9   2       3137.36       3059.14        47.39 o
   1   9   2        988.18       1003.31        20.92 o
   2   9   2       1004.34       1004.72        21.79 o
   3   9   2        324.64        323.62         9.45 o
   4   9   2         44.01         38.70         4.65 o
   5   9   2        118.81        128.31         7.97 o
   6   9   2        462.89        433.03        15.49 o
   7   9   2         57.47         54.57        10.73 o
  -7  10   2        121.34         90.21        15.71 o
  -6  10   2       1173.59       1278.35        38.51 o
  -5  10   2         59.72         51.94         8.14 o
  -4  10   2       1054.44       1075.67        24.89 o
  -3  10   2         25.27         26.65         4.38 o
  -2  10   2         40.59         42.94         4.14 o
   0  10   2        697.10        698.00        13.65 o
   1  10   2        571.39        577.97        12.50 o
   2  10   2         59.07         56.21         5.97 o
   3  10   2         65.37         55.42         5.46 o
   4  10   2       1021.15       1023.12        27.25 o
   5  10   2         76.17         83.23         8.13 o
   6  10   2       1214.31       1323.18        40.25 o
   7  10   2        114.07         89.25        13.74 o
  -7  11   2        358.95        342.72        21.71 o
  -6  11   2        162.90        140.16        12.41 o
  -5  11   2        661.95        726.17        23.54 o
  -4  11   2        129.82        117.09         7.99 o
  -3  11   2       2981.18       2931.18        64.52 o
  -2  11   2        894.17        865.30        17.75 o
  -1  11   2       1303.27       1312.23        30.12 o
   0  11   2         11.00         12.02         5.07 o
   1  11   2       1455.83       1493.14        32.82 o
   2  11   2        820.90        751.99        18.82 o
   3  11   2       3010.50       2952.24        74.64 o
   4  11   2         77.42         92.41         7.89 o
   5  11   2        832.99        832.21        25.01 o
   6  11   2        110.98        115.97        12.33 o
   7  11   2        324.48        331.26        19.46 o
  -6  12   2        130.69        106.83        13.82 o
  -5  12   2         68.89         81.12        10.34 o
  -4  12   2        167.39        157.25         9.22 o
  -3  12   2       1062.84       1108.76        36.96 o
  -2  12   2        278.61        263.34         8.71 o
  -1  12   2        197.51        222.42         9.52 o
   0  12   2         46.76         35.65         6.75 o
   1  12   2        287.64        287.97        14.97 o
   2  12   2        185.71        173.98        10.41 o
   3  12   2       1082.69       1141.67        32.82 o
   4  12   2        192.01        176.80        11.54 o
   5  12   2         75.48         80.99        11.27 o
   6  12   2        140.78        121.45        15.79 o
  -6  13   2         36.48        -11.42        34.86 o
  -5  13   2          2.73         17.50        11.86 o
  -4  13   2        433.58        425.30        17.52 o
  -3  13   2         88.99         81.88        11.00 o
  -2  13   2        989.54       1085.12        34.01 o
  -1  13   2         51.78         59.87         8.32 o
   0  13   2       1514.10       1585.44        46.14 o
   1  13   2         47.62         42.57         9.10 o
   2  13   2        977.70       1042.14        31.84 o
   3  13   2        107.76         99.37         9.60 o
   4  13   2        444.94        442.47        21.17 o
   5  13   2          0.78         20.63        11.92 o
   6  13   2         29.36        -23.94        23.97 o
  -5  14   2         43.60         54.86        13.49 o
  -4  14   2        159.13        169.57        13.63 o
  -3  14   2        415.58        416.18        19.72 o
  -2  14   2         99.61         80.25        13.76 o
  -1  14   2        499.84        499.04        23.83 o
   0  14   2          8.42          5.24        11.10 o
   1  14   2        521.44        511.28        20.46 o
   2  14   2        146.51        124.94        10.48 o
   3  14   2        449.34        437.99        19.79 o
   4  14   2        177.84        163.34        16.77 o
   5  14   2         70.76         61.69        17.87 o
  -4  15   2         38.25         61.38        14.71 o
  -3  15   2        755.44        763.77        34.46 o
  -2  15   2        114.90        145.52        16.07 o
  -1  15   2        285.35        310.04        21.68 o
   0  15   2         63.16         50.90        13.72 o
   1  15   2        247.23        210.69        18.63 o
   2  15   2        114.25        130.55        19.06 o
   3  15   2        731.65        735.12        30.48 o
   4  15   2         53.92         41.55        18.45 o
  -3  16   2        132.36        131.87        21.08 o
  -2  16   2         79.58         62.90        15.53 o
  -1  16   2        435.30        431.90        27.77 o
   0  16   2         96.80        106.95        16.94 o
   1  16   2        340.40        337.78        25.37 o
   2  16   2         44.95         42.77        17.37 o
   3  16   2        140.23        125.05        18.59 o
   0  17   2         66.60         91.68        30.24 o
   1   0   3      22574.58      21597.86       298.54 o
   2   0   3       5016.52       4465.95        73.61 o
   3   0   3       3608.03       3953.39        66.02 o
   4   0   3       4001.43       4007.72        79.38 o
   5   0   3         90.56         71.21         3.99 o
   6   0   3        473.14        462.91        11.90 o
   7   0   3        733.41        747.17        19.55 o
   8   0   3        160.50        166.66        10.91 o
   9   0   3         10.79         -5.20        10.45 o
  -9   1   3        369.75        401.30        17.65 o
  -8   1   3        141.09        136.49        10.28 o
  -7   1   3        215.73        219.36        11.42 o
  -6   1   3       1119.32       1064.02        24.34 o
  -5   1   3       1778.91       1763.71        44.29 o
  -4   1   3        922.13        908.25        15.57 o
  -3   1   3       4864.31       5028.17        83.68 o
  -2   1   3       4198.54       4150.73        66.68 o
   0   1   3       1320.76       1296.17        15.84 o
   1   1   3        187.63        175.93         2.59 o
   2   1   3       4262.43       4321.58        66.49 o
   3   1   3       4811.84       4850.07        77.56 o
   4   1   3        725.39        733.20        11.78 o
   5   1   3       2120.49       2182.06        41.76 o
   6   1   3       1285.73       1272.48        27.05 o
   7   1   3        291.94        272.59        10.42 o
   8   1   3        115.51        126.00         9.92 o
   9   1   3        364.66        389.39        17.59 o
  -9   2   3        379.76        397.62        17.22 o
  -8   2   3        181.26        184.60        11.05 o
  -7   2   3        481.23        458.24        13.80 o
  -6   2   3        192.28        171.33         6.13 o
  -5   2   3        378.45        342.74         7.99 o
  -4   2   3        708.22        717.05        12.84 o
  -3   2   3       2867.28       2879.90        47.31 o
  -2   2   3       1447.52       1485.74        24.27 o
  -1   2   3      21511.65      20602.20       342.43 o
   0   2   3      10617.17      11064.57       140.65 o
   1   2   3      20064.96      19629.65       282.39 o
   2   2   3       1418.57       1471.86        21.81 o
   3   2   3       3067.17       3051.80        44.82 o
   4   2   3        646.47        682.88        12.76 o
   5   2   3        392.20        370.70         8.12 o
   6   2   3        179.10        161.84         6.03 o
   7   2   3        408.97        389.20        11.73 o
   8   2   3        152.19        136.14        10.38 o
   9   2   3        382.51        395.06        17.54 o
  -9   3   3         36.30         42.97        11.14 o
  -8   3   3        307.68        323.83        14.84 o
  -7   3   3        307.98        323.82        15.29 o
  -6   3   3        664.54        639.09        16.70 o
  -5   3   3        535.19        491.61        10.23 o
  -4   3   3        749.70        712.73        15.46 o
  -3   3   3       1751.61       1772.12        29.27 o
  -2   3   3       1929.57       1866.77        29.15 o
  -1   3   3       2386.29       2272.77        33.04 o
   0   3   3       4060.54       4020.29        58.21 o
   1   3   3       2223.47       2154.74        28.94 o
   2   3   3       2485.65       2358.14        34.30 o
   3   3   3       1954.78       1986.36        27.90 o
   4   3   3        944.70        900.60        17.01 o
   5   3   3        561.44        534.60        12.22 o
   6   3   3        653.72        678.67        16.77 o
   7   3   3        383.68        385.33        11.08 o
   8   3   3        340.83        378.64        14.42 o
   9   3   3         35.99         48.01        12.33 o
  -8   4   3        632.14        636.42        27.85 o
  -7   4   3        146.83        138.78        11.20 o
  -6   4   3       1341.63       1358.56        31.69 o
  -5   4   3       1348.04       1337.50        26.86 o
  -4   4   3       6094.01       6049.97       116.05 o
  -3   4   3       4462.52       4715.32        65.16 o
  -2   4   3       1904.77       1879.96        26.41 o
  -1   4   3       1217.17       1238.03        18.84 o
   0   4   3        533.23        521.96         8.42 o
   1   4   3       1275.95       1300.53        16.19 o
   2   4   3       2358.73       2339.34        29.54 o
   3   4   3       4730.20       4979.76        67.38 o
   4   4   3       6285.19       6246.97       101.32 o
   5   4   3       1399.93       1427.17        28.62 o
   6   4   3       1196.90       1232.39        30.83 o
   7   4   3        101.93        111.22         7.46 o
   8   4   3        620.94        659.94        21.37 o
  -8   5   3        262.94        235.51        17.00 o
  -7   5   3        452.04        481.78        19.39 o
  -6   5   3        119.98        114.35         8.84 o
  -5   5   3       1151.28       1127.95        23.09 o
  -4   5   3       1459.01       1462.39        24.88 o
  -3   5   3       1342.92       1319.34        19.89 o
  -2   5   3        739.58        744.69        10.63 o
  -1   5   3       5380.65       5738.98        74.32 o
   0   5   3        152.62        219.66         3.83 o
   1   5   3       4845.73       5236.54        71.10 o
   3   5   3       1429.99       1470.00        20.18 o
   4   5   3       1230.40       1247.88        22.65 o
   5   5   3       1205.35       1195.40        23.15 o
   6   5   3         65.01         72.21         6.42 o
   7   5   3        411.73        410.78        14.17 o
   8   5   3        250.81        247.00        12.66 o
  -8   6   3        458.15        473.94        21.94 o
  -7   6   3         24.05          9.56        12.10 o
  -6   6   3        160.99        155.53         8.09 o
  -5   6   3       1639.21       1723.85        34.86 o
  -4   6   3        229.56        210.91         5.59 o
  -3   6   3       2994.99       3261.69        51.77 o
  -2   6   3       1394.49       1410.80        18.05 o
  -1   6   3       5875.13       6004.63        81.81 o
   0   6   3       6185.05       6760.05        90.69 o
   1   6   3       5022.35       5172.18        70.94 o
   2   6   3       1191.81       1191.60        18.06 o
   3   6   3       3325.76       3663.31        58.27 o
   4   6   3        262.99        248.76         5.68 o
   5   6   3       1557.20       1641.85        35.58 o
   6   6   3        138.12        123.68         7.53 o
   7   6   3         11.13         18.65         7.60 o
   8   6   3        471.14        466.53        21.30 o
  -8   7   3        294.78        269.72        17.03 o
  -7   7   3        793.12        820.96        28.01 o
  -6   7   3        132.61        131.05         8.56 o
  -5   7   3        385.98        370.57        10.50 o
  -4   7   3        336.87        316.94         8.47 o
  -3   7   3        306.85        254.02        20.89 o
  -2   7   3       2310.19       2381.68        32.30 o
  -1   7   3       1180.21       1265.99        18.57 o
   0   7   3      10012.32      10842.89       134.68 o
   1   7   3       1216.51       1288.70        18.69 o
   2   7   3       2153.08       2193.22        33.47 o
   3   7   3        185.15        185.50         4.71 o
   4   7   3        265.19        251.20         6.67 o
   5   7   3        510.90        475.25        12.64 o
   6   7   3        183.16        174.05         8.82 o
   7   7   3        660.65        650.26        21.61 o
   8   7   3        264.18        270.10        18.14 o
  -8   8   3        225.53        232.30        19.14 o
  -7   8   3        427.73        403.53        18.16 o
  -6   8   3        782.07        825.21        23.03 o
  -5   8   3       1874.27       1895.68        45.39 o
  -4   8   3       1236.97       1310.80        25.56 o
  -3   8   3       1363.20       1398.45        25.49 o
  -2   8   3        859.05        854.01        13.41 o
  -1   8   3        507.36        565.18        10.93 o
   0   8   3        210.58        200.31         4.56 o
   1   8   3        700.31        749.83        15.81 o
   2   8   3        990.02        960.17        19.38 o
   3   8   3       1458.79       1514.22        27.75 o
   4   8   3       1084.12       1151.74        23.28 o
   5   8   3       1909.58       1926.95        49.83 o
   6   8   3        807.94        825.78        23.75 o
   7   8   3        420.44        399.59        15.67 o
   8   8   3        246.34        221.70        18.20 o
  -7   9   3        324.19        329.70        18.60 o
  -6   9   3        139.57        138.67         9.87 o
  -5   9   3        878.71        908.04        22.70 o
  -4   9   3       1274.92       1337.53        28.60 o
  -3   9   3       1770.41       1735.26        37.79 o
  -2   9   3       1064.23       1102.32        18.11 o
  -1   9   3        524.04        523.29        10.75 o
   0   9   3        483.23        537.22         9.77 o
   1   9   3        712.63        687.61        14.36 o
   2   9   3        990.18        998.61        23.76 o
   3   9   3       1913.36       1850.66        43.43 o
   4   9   3       1119.60       1131.98        25.38 o
   5   9   3        771.15        784.45        23.87 o
   6   9   3         99.77         97.31         9.44 o
   7   9   3        267.85        269.55        14.93 o
  -7  10   3        118.02        128.44        16.70 o
  -6  10   3        387.23        373.54        15.51 o
  -5  10   3         21.74         24.31         6.89 o
  -4  10   3        844.02        808.69        21.14 o
  -3  10   3        462.76        431.68        10.40 o
  -2  10   3       1201.53       1265.72        28.09 o
  -1  10   3       2559.53       2633.45        57.03 o
   0  10   3       3127.78       3189.12        57.02 o
   1  10   3       2654.61       2706.23        55.54 o
   2  10   3       1299.23       1335.10        31.81 o
   3  10   3        470.78        464.73        11.56 o
   4  10   3        713.06        664.06        19.34 o
   5  10   3          5.42         12.81         8.02 o
   6  10   3        344.14        337.43        16.02 o
   7  10   3         71.69         61.17        13.38 o
  -7  11   3        158.61        122.16        16.62 o
  -6  11   3         36.29          4.82        10.78 o
  -5  11   3         81.31         69.17         9.89 o
  -4  11   3         54.83         62.83         6.61 o
  -3  11   3        153.28        146.83         6.92 o
  -2  11   3       1006.34       1064.21        25.05 o
  -1  11   3       1658.86       1715.09        39.69 o
   0  11   3        402.14        479.31        12.55 o
   1  11   3       1837.90       1878.52        42.10 o
   2  11   3       1099.60       1130.80        30.40 o
   3  11   3         93.41         92.44         7.86 o
   4  11   3         23.93         32.80         7.45 o
   5  11   3        110.07        101.70         9.91 o
   6  11   3         29.88          9.33        10.99 o
   7  11   3        176.67        175.67        16.84 o
  -6  12   3        347.38        325.51        19.56 o
  -5  12   3         18.72         19.24         9.66 o
  -4  12   3        699.57        784.10        21.07 o
  -3  12   3         24.44         14.88         7.75 o
  -2  12   3        242.45        213.11         9.91 o
  -1  12   3        635.89        684.43        19.24 o
   0  12   3        350.16        344.01        12.06 o
   1  12   3        667.90        692.18        21.79 o
   2  12   3        158.04        140.55         9.69 o
   3  12   3          3.88          4.97         7.46 o
   4  12   3        685.54        692.36        26.14 o
   5  12   3          7.40         13.45        10.57 o
   6  12   3        362.79        368.85        19.48 o
  -5  13   3        243.43        232.88        16.23 o
  -4  13   3        423.36        432.82        15.64 o
  -3  13   3        598.86        644.67        24.27 o
  -2  13   3        190.83        177.36        11.78 o
  -1  13   3         98.63        107.42         8.49 o
   0  13   3          0.89         -5.03         8.30 o
   1  13   3         55.17         58.89         9.40 o
   2  13   3        131.54        135.42         9.93 o
   3  13   3        596.86        594.55        20.25 o
   4  13   3        385.68        365.45        20.53 o
   5  13   3        223.13        236.53        14.46 o
  -5  14   3        233.67        229.69        17.86 o
  -4  14   3        378.33        397.14        19.68 o
  -3  14   3        422.66        443.02        21.78 o
  -2  14   3        233.69        226.48        17.21 o
  -1  14   3        508.77        491.83        24.68 o
   0  14   3          3.65          0.84        14.10 o
   1  14   3        495.83        509.32        19.76 o
   2  14   3        243.39        225.30        14.15 o
   3  14   3        466.08        514.23        19.58 o
   4  14   3        413.88        377.36        22.07 o
   5  14   3        215.28        242.51        20.75 o
  -4  15   3        181.17        196.44        18.27 o
  -3  15   3         50.34         51.67        14.73 o
  -2  15   3        439.75        437.54        23.87 o
  -1  15   3        441.72        459.97        26.36 o
   0  15   3        953.30        915.58        43.79 o
   1  15   3        490.56        539.63        23.48 o
   2  15   3        452.49        455.30        23.11 o
   3  15   3         53.09         29.36        14.94 o
   4  15   3        226.15        198.09        23.60 o
  -3  16   3         15.40         26.77        18.51 o
  -2  16   3        342.54        366.68        23.14 o
  -1  16   3        102.43         93.49        17.74 o
   0  16   3        330.39        369.61        33.43 o
   1  16   3        216.81        190.62        19.95 o
   2  16   3        383.95        377.50        25.78 o
   3  16   3          9.45          4.94        16.65 o
   0   0   4      61054.60      61949.95      2269.54 o
   1   0   4       2179.60       2017.75        29.19 o
   2   0   4         84.57         56.09         1.57 o
   3   0   4       1843.64       1956.76        31.80 o
   4   0   4        850.35        830.38        15.29 o
   5   0   4         79.22         69.38         4.18 o
   6   0   4        362.93        376.33         9.37 o
   7   0   4        562.46        532.89        14.41 o
   8   0   4        471.90        506.28        17.01 o
   9   0   4        305.20        296.81        15.17 o
  -9   1   4        295.31        296.91        15.24 o
  -8   1   4        254.80        254.60        11.45 o
  -7   1   4        491.42        500.46        15.71 o
  -6   1   4       2233.19       2208.23        57.23 o
  -5   1   4        341.88        324.42         8.54 o
  -4   1   4       1992.47       1882.35        35.02 o
  -3   1   4       4925.10       5156.64        84.25 o
  -2   1   4       4799.74       4742.58        71.27 o
  -1   1   4      20376.35      19796.23       336.65 o
   0   1   4       2382.82       2398.65        29.24 o
   1   1   4      21933.73      21289.74       306.79 o
   2   1   4       4428.25       4357.18        64.47 o
   3   1   4       4453.64       4672.94        66.13 o
   4   1   4       2135.19       2016.07        32.60 o
   5   1   4        446.74        429.09         9.19 o
   6   1   4       2251.67       2207.39        47.58 o
   7   1   4        575.85        588.10        15.22 o
   8   1   4        191.36        206.55        11.23 o
   9   1   4        269.80        277.80        15.03 o
  -9   2   4         73.94         97.82        12.99 o
  -8   2   4        115.29        110.23         9.86 o
  -7   2   4        709.60        766.96        23.06 o
  -6   2   4        750.96        720.23        19.65 o
  -5   2   4       3666.04       3577.04        85.68 o
  -4   2   4       1075.26       1065.98        22.21 o
  -3   2   4       5128.01       5091.47        79.87 o
  -2   2   4       1740.09       1625.93        22.33 o
  -1   2   4       2683.28       2742.44        36.68 o
   0   2   4       1443.01       1409.82        20.37 o
   1   2   4       2175.67       2266.23        34.21 o
   2   2   4       1842.63       1726.73        24.38 o
   3   2   4       5121.51       5195.13        79.78 o
   4   2   4       1277.38       1264.59        23.77 o
   5   2   4       3482.32       3534.38        67.25 o
   6   2   4        929.59        866.76        17.86 o
   7   2   4        697.38        722.49        17.81 o
   8   2   4         95.38         86.65         9.69 o
   9   2   4         53.49         59.15        12.17 o
  -9   3   4        146.83        146.91        14.59 o
  -8   3   4        109.91        124.57        10.22 o
  -7   3   4        170.24        175.69        10.74 o
  -6   3   4        956.24        933.67        25.23 o
  -5   3   4         83.28         75.03         4.27 o
  -4   3   4       4788.94       4888.72        97.59 o
  -3   3   4        885.24        824.33        13.35 o
  -2   3   4       2402.51       2464.77        30.88 o
  -1   3   4       5220.86       5188.18        74.86 o
   0   3   4       2515.15       2605.68        40.39 o
   1   3   4       4985.27       4905.01        66.28 o
   2   3   4       2359.20       2461.84        31.92 o
   3   3   4        935.15        870.19        12.96 o
   4   3   4       5026.73       5113.83        92.77 o
   5   3   4        126.56        102.99         7.81 o
   6   3   4       1054.72       1051.19        21.50 o
   7   3   4        258.72        267.12         8.75 o
   8   3   4        123.14        110.40         9.65 o
   9   3   4        169.52        191.19        14.71 o
  -8   4   4        672.37        693.87        26.05 o
  -7   4   4        237.82        227.12        13.51 o
  -6   4   4        286.63        253.52         9.74 o
  -5   4   4        728.24        667.18        13.53 o
  -4   4   4       1093.82       1108.44        22.54 o
  -3   4   4       2727.91       2791.93        41.02 o
  -2   4   4       3801.32       3895.10        49.06 o
  -1   4   4        918.74        887.91        12.30 o
   0   4   4      13534.65      14438.63       212.58 o
   1   4   4        741.99        718.06        10.99 o
   2   4   4       3472.10       3602.29        50.86 o
   3   4   4       2796.01       2917.36        42.69 o
   4   4   4       1210.61       1258.42        21.49 o
   5   4   4        596.11        572.73        12.14 o
   6   4   4        331.75        311.24        10.07 o
   7   4   4        281.45        247.51         9.17 o
   8   4   4        638.25        630.80        20.30 o
  -8   5   4        109.53        107.84        11.82 o
  -7   5   4        977.95       1048.36        36.38 o
  -6   5   4       1448.24       1450.02        38.82 o
  -5   5   4        841.75        812.89        17.07 o
  -4   5   4        872.58        848.11        14.78 o
  -3   5   4        744.76        709.97         9.75 o
  -2   5   4       1194.56       1218.18        17.42 o
  -1   5   4       5149.80       5452.24        86.70 o
   0   5   4       2373.44       2654.90        37.74 o
   1   5   4       5895.59       6337.72        83.75 o
   2   5   4       1301.41       1350.40        17.40 o
   3   5   4        531.75        543.66        12.04 o
   4   5   4        779.59        800.99        14.77 o
   5   5   4        814.34        781.31        16.12 o
   6   5   4       1537.05       1540.49        38.11 o
   7   5   4        922.41        959.27        27.43 o
   8   5   4        120.57         98.44        11.21 o
  -8   6   4        708.50        698.13        29.05 o
  -7   6   4        497.70        489.84        19.92 o
  -6   6   4        706.56        715.68        19.87 o
  -5   6   4       2578.27       2565.32        51.99 o
  -4   6   4       1702.88       1691.47        28.24 o
  -3   6   4       2095.50       2144.53        32.17 o
  -2   6   4        884.77        930.64        13.53 o
  -1   6   4       1272.43       1314.31        19.28 o
   0   6   4         17.42         39.86         2.18 o
   1   6   4       1496.26       1554.05        20.45 o
   2   6   4        840.87        876.13        12.90 o
   3   6   4       1992.89       2094.75        35.19 o
   4   6   4       1544.88       1617.15        31.00 o
   5   6   4       2597.87       2604.07        60.24 o
   6   6   4        792.39        772.02        20.62 o
   7   6   4        591.09        567.59        18.63 o
   8   6   4        728.69        764.73        25.82 o
  -8   7   4        168.73        177.53        15.91 o
  -7   7   4        191.41        165.01        13.40 o
  -6   7   4       1022.77       1060.59        26.63 o
  -5   7   4        442.72        408.90        11.29 o
  -4   7   4       3638.73       3620.69        67.89 o
  -3   7   4       1050.32       1065.42        18.56 o
  -2   7   4       3472.84       3709.45        57.39 o
  -1   7   4       1428.86       1571.09        21.66 o
   0   7   4        733.80        790.19        10.93 o
   1   7   4       1514.19       1656.84        22.78 o
   2   7   4       3372.04       3652.13        60.95 o
   3   7   4        766.80        818.18        16.67 o
   4   7   4       3709.47       3845.79        73.72 o
   5   7   4        455.39        440.64        11.80 o
   6   7   4       1013.60       1053.22        28.64 o
   7   7   4        177.68        184.14        10.97 o
   8   7   4        159.22        182.14        17.36 o
  -8   8   4        242.56        188.12        18.62 o
  -7   8   4         68.48         49.36        13.19 o
  -6   8   4          0.74          0.68         7.39 o
  -5   8   4        347.66        341.81        10.41 o
  -4   8   4        732.30        675.35        15.38 o
  -3   8   4        695.70        691.63        12.66 o
  -2   8   4       2663.29       2722.53        43.57 o
  -1   8   4        528.57        522.71         9.65 o
   0   8   4       3493.40       3548.74        54.57 o
   1   8   4        449.57        431.67         8.85 o
   2   8   4       2457.89       2500.56        49.38 o
   3   8   4        656.22        669.14        14.91 o
   4   8   4        687.00        667.05        13.91 o
   5   8   4        350.89        328.73        11.27 o
   6   8   4          6.85          7.57         7.58 o
   7   8   4         60.77         54.32        10.92 o
   8   8   4        263.03        250.59        18.42 o
  -7   9   4        250.74        206.55        16.72 o
  -6   9   4         57.12         45.71         7.88 o
  -5   9   4        216.48        201.65         9.18 o
  -4   9   4        338.85        318.35         9.96 o
  -3   9   4       1886.49       1901.96        37.49 o
  -2   9   4       1371.38       1378.69        24.13 o
  -1   9   4       4856.58       5126.94        88.64 o
   0   9   4        109.82        120.63         4.04 o
   1   9   4       4820.64       5032.43        93.82 o
   2   9   4       1362.15       1336.36        29.04 o
   3   9   4       1913.94       1907.76        43.52 o
   4   9   4        436.01        394.80        14.02 o
   5   9   4        255.66        230.84        10.11 o
   6   9   4         29.07         23.13         9.76 o
   7   9   4        284.33        283.53        14.57 o
  -7  10   4        289.83        239.32        20.44 o
  -6  10   4        107.77         96.50        11.65 o
  -5  10   4       1242.03       1268.00        35.30 o
  -4  10   4         75.71         83.63         6.86 o
  -3  10   4       1734.58       1812.65        38.95 o
  -2  10   4       1551.67       1538.37        37.46 o
  -1  10   4       1125.56       1186.11        24.71 o
   0  10   4        984.56        953.72        18.72 o
   1  10   4        988.04       1017.37        20.86 o
   2  10   4       1618.38       1623.92        39.96 o
   3  10   4       1675.34       1708.00        47.49 o
   4  10   4         65.81         82.34         7.96 o
   5  10   4       1029.17       1002.78        32.42 o
   6  10   4         72.95         56.80        11.24 o
   7  10   4        314.53        324.16        17.13 o
  -6  11   4        722.04        734.14        28.51 o
  -5  11   4        516.30        507.48        19.44 o
  -4  11   4       1748.30       1803.29        43.42 o
  -3  11   4        137.01        138.52         7.48 o
  -2  11   4        498.69        537.24        15.87 o
  -1  11   4        641.06        679.90        18.42 o
   0  11   4         50.88         64.37         6.64 o
   1  11   4        743.35        754.48        19.53 o
   2  11   4        641.47        629.74        19.67 o
   3  11   4        160.24        168.61         9.13 o
   4  11   4       1580.75       1583.19        44.90 o
   5  11   4        504.77        491.97        17.68 o
   6  11   4        779.56        799.03        29.81 o
  -6  12   4        124.41         84.27        15.04 o
  -5  12   4        499.34        504.40        22.31 o
  -4  12   4         43.44         38.50         9.74 o
  -3  12   4        463.93        440.94        18.11 o
  -2  12   4        500.95        519.45        15.90 o
  -1  12   4       1918.66       2030.08        52.02 o
   0  12   4       1034.82       1083.34        29.70 o
   1  12   4       2054.00       2159.96        57.11 o
   2  12   4        610.30        609.07        21.62 o
   3  12   4        495.72        467.09        17.92 o
   4  12   4         29.91         29.05        10.94 o
   5  12   4        556.47        535.04        20.71 o
   6  12   4        121.81        103.68        13.32 o
  -5  13   4         11.81         10.20        13.15 o
  -4  13   4         70.58         61.81        10.37 o
  -3  13   4        110.26        119.69        15.80 o
  -2  13   4         29.02         29.05         8.39 o
  -1  13   4       1947.31       2061.58        58.47 o
   0  13   4         47.98         53.34         8.79 o
   1  13   4       1833.09       1871.97        53.64 o
   2  13   4         29.55         40.20         9.65 o
   3  13   4        133.40        119.50        13.65 o
   4  13   4         75.33         68.87        13.05 o
   5  13   4         11.09          9.64        14.77 o
  -5  14   4        381.44        372.68        22.02 o
  -4  14   4        269.09        267.14        18.37 o
  -3  14   4        363.79        343.76        22.32 o
  -2  14   4        162.67        165.70        13.42 o
  -1  14   4         78.49         81.14        11.30 o
   0  14   4        569.19        627.41        25.88 o
   1  14   4         56.98         67.32        11.09 o
   2  14   4        117.25        130.38        13.27 o
   3  14   4        322.43        323.77        18.48 o
   4  14   4        232.34        223.69        19.95 o
   5  14   4        396.43        380.04        23.83 o
  -4  15   4       1136.37       1181.28        54.52 o
  -3  15   4         71.00         76.62        16.16 o
  -2  15   4        154.58        111.67        15.26 o
  -1  15   4         29.09         34.77        13.55 o
   0  15   4        240.53        237.68        19.36 o
   1  15   4         20.67         43.45        13.11 o
   2  15   4        161.05        112.34        15.77 o
   3  15   4         73.54         56.08        14.00 o
   4  15   4       1088.05       1062.29        52.82 o
  -2  16   4        546.25        569.36        28.82 o
  -1  16   4         14.02         17.23        15.71 o
   0  16   4        474.40        488.73        27.79 o
   1  16   4          0.91         31.82        16.01 o
   2  16   4        582.53        575.27        29.74 o
   1   0   5      14308.32      14317.94       216.59 o
   2   0   5        432.80        454.25         6.68 o
   3   0   5       1519.10       1344.17        20.21 o
   4   0   5       2818.07       3011.01        60.00 o
   5   0   5       3804.79       3910.71        89.63 o
   6   0   5         29.36         28.02         5.02 o
   7   0   5        945.56        966.17        24.24 o
   8   0   5          0.65          4.68         8.47 o
   9   0   5          3.23         -5.84        11.85 o
  -9   1   5        130.67        138.30        14.56 o
  -8   1   5        246.17        243.29        12.02 o
  -7   1   5        349.94        321.27        11.56 o
  -6   1   5       1225.74       1177.64        31.53 o
  -5   1   5        129.96        138.43         7.92 o
  -4   1   5       3354.12       3294.80        64.38 o
  -3   1   5       3501.89       3604.75        57.36 o
  -2   1   5       3081.66       2952.27        45.64 o
  -1   1   5      34915.36      34690.04       696.18 o
   0   1   5        629.24        646.36         8.30 o
   1   1   5      36358.76      36053.72       653.03 o
   2   1   5       3525.04       3408.17        45.82 o
   3   1   5       3705.00       3841.52        55.39 o
   4   1   5       2903.65       2792.78        46.91 o
   5   1   5        183.09        181.45         4.97 o
   6   1   5       1072.68       1054.14        22.89 o
   7   1   5        292.89        272.89         9.05 o
   8   1   5        264.45        239.74        12.47 o
   9   1   5        117.32        119.72        13.42 o
  -9   2   5         78.77         95.13        11.93 o
  -8   2   5        352.45        346.10        14.69 o
  -7   2   5        328.21        306.58        15.07 o
  -6   2   5        235.42        247.42        10.06 o
  -5   2   5        304.64        293.15         7.26 o
  -4   2   5         25.87         18.74         2.79 o
  -3   2   5       1105.08       1184.28        17.50 o
  -2   2   5       2317.68       2242.74        38.07 o
  -1   2   5       1329.18       1391.98        23.59 o
   0   2   5       6401.95       6030.44        84.90 o
   1   2   5       1688.73       1735.77        22.27 o
   2   2   5       2911.48       2758.90        38.07 o
   3   2   5       1274.70       1356.60        19.59 o
   4   2   5         22.62         23.10         2.43 o
   5   2   5        287.42        270.93         6.70 o
   6   2   5        218.59        219.99         7.27 o
   7   2   5        280.97        282.77         9.81 o
   8   2   5        339.47        345.50        14.47 o
   9   2   5         91.88        101.24        12.71 o
  -8   3   5        308.19        325.11        14.54 o
  -7   3   5        420.34        437.80        16.22 o
  -6   3   5       1895.08       1943.77        45.08 o
  -5   3   5          3.04          7.20         3.89 o
  -4   3   5       1765.20       1699.17        31.43 o
  -3   3   5       1084.86       1097.39        15.35 o
  -2   3   5        922.23        886.72        13.00 o
  -1   3   5       2937.65       2835.80        40.01 o
   0   3   5        312.20        323.24         5.32 o
   1   3   5       3013.19       2933.79        42.11 o
   2   3   5        916.90        888.45        12.16 o
   3   3   5        954.98        997.15        15.28 o
   4   3   5       1591.60       1517.02        27.60 o
   5   3   5         10.39          9.31         3.85 o
   6   3   5       1987.40       2045.13        42.26 o
   7   3   5        510.87        508.59        13.49 o
   8   3   5        326.67        340.66        14.15 o
  -8   4   5        161.48        166.45        14.97 o
  -7   4   5        969.24        969.06        31.28 o
  -6   4   5         31.72         28.81         5.47 o
  -5   4   5       3108.94       3093.83        62.88 o
  -4   4   5        515.59        511.92        10.54 o
  -3   4   5       1835.88       1826.40        26.97 o
  -2   4   5       1155.01       1221.52        16.88 o
  -1   4   5        187.87        196.28         3.58 o
   0   4   5       3880.51       4033.76        62.39 o
   1   4   5        201.44        208.66         3.63 o
   2   4   5       1050.43       1112.96        15.22 o
   3   4   5       1803.47       1781.56        26.21 o
   4   4   5        454.35        475.21         9.60 o
   5   4   5       3377.50       3463.28        66.73 o
   6   4   5         64.26         56.71         5.82 o
   7   4   5        908.18        933.36        22.52 o
   8   4   5        160.85        150.95        11.06 o
  -8   5   5         89.85         80.39        13.41 o
  -7   5   5        240.27        228.01        12.96 o
  -6   5   5       2125.59       2234.91        51.56 o
  -5   5   5        723.46        733.11        16.63 o
  -4   5   5       1727.96       1675.73        33.75 o
  -3   5   5        221.39        207.36         4.06 o
  -2   5   5       5497.65       5889.05        81.19 o
  -1   5   5        334.48        318.82         5.22 o
   0   5   5        162.10        202.23         3.92 o
   1   5   5        331.39        295.18         5.01 o
   2   5   5       5133.80       5611.48        82.48 o
   3   5   5        243.22        235.24         4.75 o
   4   5   5       2200.08       2146.65        42.74 o
   5   5   5        771.03        784.93        15.85 o
   6   5   5       1904.26       1928.96        45.43 o
   7   5   5        176.44        181.09         8.77 o
   8   5   5         86.79        102.89        11.53 o
  -8   6   5        616.67        604.02        24.53 o
  -7   6   5        239.61        262.49        12.92 o
  -6   6   5        240.99        239.49         9.75 o
  -4   6   5       1398.32       1322.67        23.44 o
  -3   6   5       1141.71       1174.85        19.48 o
  -2   6   5       3375.58       3487.08        53.09 o
  -1   6   5        490.61        542.09         8.40 o
   0   6   5      10016.53      10729.53       154.64 o
   1   6   5        446.08        495.79         7.78 o
   2   6   5       3672.20       3791.28        60.07 o
   3   6   5       1414.59       1495.86        26.11 o
   4   6   5       1464.74       1409.49        26.72 o
   5   6   5        227.34        218.14         7.33 o
   6   6   5        238.44        212.63         9.49 o
   7   6   5        284.46        252.95        11.96 o
   8   6   5        561.63        524.52        21.59 o
  -8   7   5         40.68         35.79        15.72 o
  -7   7   5        154.15        158.96        12.03 o
  -6   7   5        260.29        252.75        11.07 o
  -5   7   5        234.53        222.09         7.72 o
  -4   7   5        397.69        370.36         8.01 o
  -3   7   5       1257.26       1270.79        22.15 o
  -2   7   5        187.19        184.82         4.81 o
  -1   7   5       4172.66       4344.56        68.35 o
   0   7   5         81.25         63.31         2.51 o
   1   7   5       4475.39       4597.77        79.30 o
   2   7   5        191.19        201.06         5.61 o
   3   7   5       1148.38       1150.60        23.21 o
   4   7   5        357.62        334.34         8.51 o
   5   7   5        196.02        175.03         7.03 o
   6   7   5        215.34        201.29         8.80 o
   7   7   5        126.20        133.36        10.40 o
   8   7   5         39.61         37.33        12.21 o
  -8   8   5         88.78         68.88        16.77 o
  -7   8   5        201.15        194.82        15.98 o
  -6   8   5        183.10        205.31        11.13 o
  -5   8   5       1494.03       1522.99        35.52 o
  -4   8   5        107.89         85.05         5.81 o
  -3   8   5       2090.04       2124.53        37.43 o
  -2   8   5         83.01         90.26         3.83 o
  -1   8   5        857.25        859.20        16.17 o
   0   8   5        128.26        140.60         3.79 o
   1   8   5        865.02        876.54        17.42 o
   2   8   5         34.21         44.96        19.34 o
   3   8   5       2207.35       2255.50        51.00 o
   4   8   5         62.65         60.81         4.59 o
   5   8   5       1342.15       1337.41        37.71 o
   6   8   5        149.69        147.14         8.95 o
   7   8   5        263.78        249.98        13.06 o
   8   8   5         71.36         66.66        16.17 o
  -7   9   5         11.70          8.07        12.96 o
  -6   9   5       1245.87       1313.47        40.11 o
  -5   9   5        118.69        126.64         7.72 o
  -4   9   5       2525.26       2629.58        61.38 o
  -3   9   5        577.25        582.96        12.81 o
  -2   9   5       1213.61       1224.44        24.09 o
  -1   9   5        867.76        852.35        17.58 o
   0   9   5         59.61         69.95         3.10 o
   1   9   5        887.54        873.64        18.11 o
   2   9   5       1103.52       1108.67        24.74 o
   3   9   5        733.93        738.59        19.83 o
   4   9   5       2565.94       2650.04        69.30 o
   5   9   5        156.07        152.40         9.22 o
   6   9   5       1145.44       1110.50        38.66 o
   7   9   5         19.52         15.95        11.08 o
  -7  10   5         92.17         50.55        16.56 o
  -6  10   5         37.36         25.33        10.73 o
  -5  10   5        348.42        325.39        14.84 o
  -4  10   5        161.20        165.20         9.66 o
  -3  10   5        112.37         97.03         6.09 o
  -2  10   5        772.63        757.93        24.42 o
  -1  10   5        224.16        212.89         7.72 o
   0  10   5        912.51        922.12        17.54 o
   1  10   5        153.51        145.04         6.86 o
   2  10   5        567.91        563.91        14.28 o
   3  10   5        135.87        122.19         8.31 o
   4  10   5        186.95        183.87         9.25 o
   5  10   5        335.78        342.21        14.29 o
   6  10   5         32.69         32.23        10.35 o
   7  10   5         74.49         91.25        14.13 o
  -6  11   5        111.37        123.53        15.22 o
  -5  11   5         55.42         57.05        12.14 o
  -4  11   5        209.32        194.07         8.93 o
  -3  11   5       1189.85       1167.79        26.19 o
  -2  11   5       1414.26       1406.74        34.14 o
  -1  11   5       3332.29       3398.78        85.53 o
   0  11   5       1507.76       1525.42        34.37 o
   1  11   5       3414.21       3435.25        84.11 o
   2  11   5       1319.54       1269.66        36.10 o
   3  11   5       1106.66       1028.49        31.20 o
   4  11   5        252.01        239.31        11.79 o
   5  11   5         59.47         48.67        10.04 o
   6  11   5        101.52         83.17        12.68 o
  -6  12   5         44.08         43.27        14.61 o
  -5  12   5        770.91        759.57        46.11 o
  -4  12   5         62.96         74.85         9.59 o
  -3  12   5        526.68        565.93        18.06 o
  -2  12   5        585.70        584.94        17.28 o
  -1  12   5        280.02        266.86        10.28 o
   0  12   5       1359.90       1381.19        37.56 o
   1  12   5        244.41        235.73        10.88 o
   2  12   5        619.19        612.81        17.94 o
   3  12   5        649.01        640.92        23.86 o
   4  12   5         76.34         88.11        11.34 o
   5  12   5        779.02        780.02        25.71 o
   6  12   5         38.90         43.44        16.21 o
  -5  13   5         90.41         64.16        13.85 o
  -4  13   5       1081.86       1198.01        34.60 o
  -3  13   5        169.00        164.62        13.47 o
  -2  13   5        735.21        748.65        26.31 o
  -1  13   5         76.34         89.70         8.49 o
   0  13   5        159.71        131.07         9.87 o
   1  13   5        105.71         96.59        12.12 o
   2  13   5        845.33        849.56        26.18 o
   3  13   5        173.10        158.21        12.83 o
   4  13   5       1061.09       1037.62        40.78 o
   5  13   5        135.74        105.90        16.09 o
  -5  14   5        319.55        296.43        22.90 o
  -4  14   5        106.80        116.80        14.46 o
  -3  14   5        322.85        332.18        20.10 o
  -2  14   5        359.85        379.56        19.51 o
  -1  14   5        299.49        309.18        16.57 o
   0  14   5        741.35        799.15        30.37 o
   1  14   5        278.68        294.14        15.35 o
   2  14   5        407.97        386.09        18.03 o
   3  14   5        353.61        362.00        20.90 o
   4  14   5        150.35        182.55        16.47 o
  -4  15   5          7.39          9.69        18.64 o
  -3  15   5        241.34        223.06        18.27 o
  -2  15   5         45.26         45.38        14.10 o
  -1  15   5        948.29        993.64        50.13 o
   0  15   5         42.37         29.20        19.20 o
   1  15   5        959.86        987.50        37.16 o
   2  15   5         42.57         43.65        13.02 o
   3  15   5        183.09        165.97        16.10 o
   4  15   5         10.65         28.24        17.64 o
  -2  16   5        438.20        413.41        28.22 o
  -1  16   5         57.71         58.07        16.27 o
   0  16   5        389.08        404.50        24.41 o
   1  16   5         85.78         81.80        19.39 o
   2  16   5        431.42        376.15        23.71 o
   0   0   6       1512.94       1628.89        30.03 o
   1   0   6       6598.41       6029.16        88.82 o
   2   0   6       3759.41       4019.22        54.29 o
   3   0   6       1145.42       1071.98        16.11 o
   4   0   6         11.57         11.91         3.08 o
   5   0   6        152.69        133.99         6.28 o
   6   0   6         40.94         37.46         5.21 o
   7   0   6        590.37        599.81        15.84 o
   8   0   6         91.19         90.89         9.59 o
   9   0   6        373.01        391.87        16.87 o
  -9   1   6         15.31         34.25        12.75 o
  -8   1   6        273.20        276.69        13.20 o
  -7   1   6        316.90        321.67        11.05 o
  -6   1   6        998.32       1006.27        25.61 o
  -5   1   6       2484.21       2535.78        58.84 o
  -4   1   6       1743.98       1765.78        32.36 o
  -3   1   6       2535.76       2527.72        38.01 o
  -2   1   6        261.49        188.85         3.39 o
  -1   1   6       3997.87       4052.22        70.03 o
   0   1   6        593.74        471.07         6.23 o
   1   1   6       4757.61       4757.05        62.30 o
   3   1   6       2485.07       2513.34        37.47 o
   4   1   6       1395.31       1455.07        24.06 o
   5   1   6       2609.34       2627.56        48.52 o
   6   1   6        939.41        982.28        22.21 o
   7   1   6        385.52        399.68        11.59 o
   8   1   6        340.78        362.74        14.64 o
   9   1   6          3.19          7.42        14.29 o
  -8   2   6        130.47        147.27         9.98 o
  -7   2   6        304.40        266.15        12.68 o
  -6   2   6        316.15        331.75        13.94 o
  -5   2   6       1695.32       1675.74        35.80 o
  -4   2   6       3005.13       2972.91        59.24 o
  -2   2   6       2105.50       2100.34        34.11 o
  -1   2   6       4509.00       4540.28        69.97 o
   0   2   6       1422.46       1419.24        18.39 o
   1   2   6       4680.17       4793.26        68.09 o
   2   2   6       2043.78       2045.75        27.25 o
   3   2   6         83.36         82.49         2.26 o
   4   2   6       2966.94       2981.44        47.25 o
   5   2   6       1405.77       1411.79        28.81 o
   6   2   6        397.44        394.20        10.30 o
   7   2   6        267.42        231.89         9.11 o
   8   2   6        134.01        145.00        10.79 o
  -8   3   6        178.58        176.19        13.60 o
  -7   3   6        201.81        178.78        14.42 o
  -6   3   6        270.71        239.07        18.25 o
  -5   3   6        319.11        303.61         8.62 o
  -4   3   6       1288.73       1271.47        26.00 o
  -3   3   6       1295.47       1252.29        17.30 o
  -2   3   6       1727.76       1658.63        24.84 o
  -1   3   6       2862.79       2851.49        40.03 o
   0   3   6       1110.19       1153.98        17.16 o
   1   3   6       3082.09       3023.63        47.01 o
   2   3   6       1735.87       1661.85        21.87 o
   3   3   6       1179.21       1119.82        17.21 o
   4   3   6       1043.40       1053.79        19.70 o
   5   3   6        368.17        365.45         8.69 o
   6   3   6        197.98        181.71         6.61 o
   7   3   6        113.64        112.60         7.08 o
   8   3   6        235.05        246.17        11.78 o
  -8   4   6         55.68         61.97        12.86 o
  -7   4   6        125.39        124.44        10.64 o
  -6   4   6        426.56        420.09        16.36 o
  -5   4   6        879.85        804.32        18.40 o
  -4   4   6        350.75        304.45         6.69 o
  -3   4   6       2146.82       2158.97        33.93 o
  -2   4   6       4903.54       5028.07        68.77 o
  -1   4   6       7810.00       8068.84       112.61 o
   0   4   6       5805.87       6038.20        91.33 o
   1   4   6       7845.11       8294.96       128.39 o
   2   4   6       4657.09       4773.44        73.35 o
   3   4   6       2199.11       2257.10        37.58 o
   4   4   6        382.55        355.02         7.66 o
   5   4   6        801.66        748.80        14.93 o
   6   4   6        445.35        408.90        10.55 o
   7   4   6        113.07        114.50         6.90 o
   8   4   6         23.54         14.18         9.50 o
  -8   5   6        176.96        188.26        15.76 o
  -7   5   6         25.08         12.95         9.20 o
  -6   5   6        288.89        296.79        11.53 o
  -5   5   6        134.87        131.95         5.61 o
  -4   5   6        187.95        157.03         5.14 o
  -3   5   6        489.19        324.49        25.40 o
  -2   5   6       3344.13       3458.38        51.70 o
  -1   5   6        169.87        161.41         3.21 o
   0   5   6       2222.24       2249.74        34.79 o
   2   5   6       2890.32       2948.87        43.93 o
   3   5   6        289.63        298.97         6.17 o
   4   5   6        226.53        206.42         5.56 o
   5   5   6        111.73        110.84         5.16 o
   6   5   6        367.94        358.17        11.39 o
   7   5   6         75.61         69.49         7.65 o
   8   5   6        209.90        205.96        11.85 o
  -8   6   6        259.84        256.90        17.54 o
  -7   6   6        325.08        305.79        16.10 o
  -6   6   6       2419.96       2793.51        68.82 o
  -5   6   6        709.04        721.25        16.09 o
  -4   6   6       3714.73       3784.90        73.62 o
  -3   6   6       1164.10       1159.10        19.54 o
  -2   6   6        724.66        761.80        13.69 o
  -1   6   6        229.72        225.72         3.95 o
   0   6   6          2.55          6.17         2.18 o
   1   6   6        131.93        149.75        10.56 o
   2   6   6        856.10        938.59        14.51 o
   3   6   6       1141.82       1135.10        21.14 o
   4   6   6       3342.82       3484.84        65.76 o
   5   6   6        604.46        597.02        14.67 o
   6   6   6       2630.56       2920.71        74.43 o
   7   6   6        370.76        365.49        14.31 o
   8   6   6        225.16        241.18        14.48 o
  -8   7   6         32.41         42.53        15.60 o
  -7   7   6        291.61        318.93        16.96 o
  -6   7   6        909.94        912.10        24.60 o
  -5   7   6        490.78        507.76        14.54 o
  -4   7   6         91.88         77.05         4.44 o
  -2   7   6        633.30        614.61        12.06 o
  -1   7   6        700.83        804.12        15.88 o
   0   7   6          7.57         13.16         2.32 o
   1   7   6        895.26        987.03        17.23 o
   2   7   6        867.16        825.97        30.08 o
   3   7   6        446.64        403.07         9.73 o
   5   7   6        557.37        573.74        15.08 o
   6   7   6        936.58        905.48        25.31 o
   7   7   6        274.81        270.47        13.46 o
   8   7   6         71.08         86.60        12.65 o
  -7   8   6        327.74        301.08        21.05 o
  -6   8   6         69.27         36.64         8.50 o
  -5   8   6        128.80        119.42         8.50 o
  -4   8   6        441.17        397.93        10.16 o
  -3   8   6        235.67        218.11         6.50 o
  -2   8   6        463.61        440.70         9.48 o
  -1   8   6       2034.44       2082.19        39.03 o
   0   8   6       2165.29       2236.69        37.90 o
   1   8   6       1894.37       1973.36        39.89 o
   3   8   6        390.60        300.64        34.74 o
   4   8   6        552.64        521.98        12.77 o
   5   8   6        171.67        150.14         7.78 o
   6   8   6         62.36         56.17         9.08 o
   7   8   6        372.18        356.78        15.92 o
  -7   9   6        148.85        162.62        14.82 o
  -6   9   6         99.31         90.22        10.97 o
  -5   9   6         56.76         50.65         8.87 o
  -4   9   6         42.21         42.58         6.38 o
  -3   9   6        405.94        381.89         9.47 o
  -2   9   6        194.09        212.72         6.27 o
  -1   9   6       1435.41       1457.92        28.92 o
   0   9   6       3455.11       3684.04        61.30 o
   1   9   6       1393.20       1426.67        32.49 o
   2   9   6        278.40        284.24        10.83 o
   3   9   6        424.40        416.93        13.68 o
   4   9   6         58.09         52.58         6.04 o
   5   9   6         56.10         72.73         8.23 o
   6   9   6         90.46         91.79        10.55 o
   7   9   6        141.71        139.12        12.76 o
  -7  10   6        192.94        176.67        20.61 o
  -6  10   6        175.76        178.63        14.17 o
  -5  10   6        425.64        392.91        16.59 o
  -4  10   6        422.48        446.98        13.36 o
  -3  10   6          7.93         22.22         5.68 o
  -2  10   6        368.08        365.60        10.28 o
  -1  10   6       2346.73       2416.50        47.75 o
   0  10   6        359.16        345.85         7.18 o
   1  10   6       1904.12       1919.99        45.52 o
   2  10   6        561.98        486.02        30.32 o
   3  10   6         15.16         13.63         6.76 o
   4  10   6        502.87        526.99        16.28 o
   5  10   6        472.84        449.39        16.49 o
   6  10   6        256.18        250.14        13.57 o
   7  10   6        226.48        231.76        19.10 o
  -6  11   6         97.54         86.04        13.82 o
  -5  11   6        682.01        680.68        24.98 o
  -4  11   6        207.98        224.23         9.75 o
  -3  11   6       1732.79       1835.93        42.54 o
  -2  11   6        600.45        585.72        16.58 o
  -1  11   6        444.15        456.25        13.95 o
   0  11   6        276.68        244.49        10.20 o
   1  11   6        414.14        408.08        13.32 o
   2  11   6        592.14        565.70        19.01 o
   3  11   6       1585.01       1648.24        50.55 o
   4  11   6        201.80        203.40        13.66 o
   5  11   6        790.91        814.91        26.54 o
   6  11   6         87.08         69.65        17.45 o
  -6  12   6          1.12          3.25        15.78 o
  -5  12   6         22.66          9.71        13.72 o
  -4  12   6        574.86        601.75        18.66 o
  -3  12   6        953.51        957.30        27.45 o
  -2  12   6        361.20        320.88        14.18 o
  -1  12   6       1786.32       1882.11        53.84 o
   0  12   6        503.09        471.25        16.14 o
   1  12   6       1817.56       1834.67        50.29 o
   2  12   6        229.98        215.55        13.03 o
   3  12   6        831.21        817.22        31.89 o
   4  12   6        555.66        530.65        25.16 o
   5  12   6         34.60         40.61         9.07 o
   6  12   6          4.59         24.52        16.60 o
  -5  13   6          9.07          6.27        13.12 o
  -4  13   6         13.22         22.84        12.87 o
  -3  13   6        337.56        345.62        15.94 o
  -2  13   6        565.93        590.63        21.22 o
  -1  13   6        666.61        709.57        22.54 o
   0  13   6        756.95        830.84        25.16 o
   1  13   6        651.21        635.35        21.93 o
   2  13   6        472.97        493.94        18.51 o
   3  13   6        330.25        297.84        17.73 o
   4  13   6         24.98         40.35        12.55 o
   5  13   6          6.47         13.79        14.30 o
  -4  14   6        146.54        160.23        19.10 o
  -3  14   6         19.24          8.93        11.01 o
  -2  14   6         78.02         62.14        12.66 o
  -1  14   6        407.24        416.54        19.61 o
   0  14   6        153.32        162.45        11.31 o
   1  14   6        452.69        466.99        20.02 o
   2  14   6        100.48         99.61        11.28 o
   3  14   6         36.35         22.17        13.49 o
   4  14   6        143.42        126.10        16.50 o
  -3  15   6        107.33         91.60        15.97 o
  -2  15   6        218.37        202.01        18.25 o
  -1  15   6         30.90         29.00        15.06 o
   0  15   6         43.56         65.12        14.21 o
   1  15   6         39.00         21.80        13.23 o
   2  15   6        263.48        246.70        17.09 o
   3  15   6        158.98        146.21        16.69 o
  -2  16   6        353.25        314.84        26.37 o
  -1  16   6         77.07         54.52        18.55 o
   0  16   6        286.38        295.69        22.29 o
   1  16   6         64.85         30.83        17.96 o
   2  16   6        228.71        201.11        19.56 o
   1   0   7       5113.06       5211.16        68.39 o
   2   0   7       2505.70       2487.62        34.16 o
   3   0   7       4253.73       4477.90        68.24 o
   4   0   7       2693.71       2569.86        47.56 o
   5   0   7        149.10        155.79         6.75 o
   6   0   7        692.36        776.12        16.96 o
   7   0   7          0.25          4.65         6.98 o
   8   0   7        363.10        370.01        14.49 o
  -8   1   7        114.42        116.79         9.84 o
  -7   1   7        626.92        642.97        17.43 o
  -6   1   7         42.17         39.81         7.18 o
  -5   1   7       2082.04       2049.33        48.95 o
  -4   1   7        693.96        698.27        15.88 o
  -3   1   7       1936.35       1876.26        28.16 o
  -2   1   7       2673.77       2596.00        38.61 o
  -1   1   7       2351.22       2385.47        35.16 o
   0   1   7       6934.59       6370.54        80.86 o
   1   1   7       2068.44       2119.22        28.97 o
   2   1   7       2073.77       2041.66        31.46 o
   3   1   7       1539.80       1524.97        24.46 o
   4   1   7        712.55        732.54        12.13 o
   5   1   7       2289.75       2286.61        45.06 o
   6   1   7         70.86         69.68         5.25 o
   7   1   7        585.97        610.39        16.62 o
   8   1   7         75.70        101.57         9.63 o
  -8   2   7         90.14         93.40        11.01 o
  -7   2   7        386.57        368.45        17.90 o
  -6   2   7        297.25        299.05        10.48 o
  -5   2   7        244.74        235.14         6.57 o
  -4   2   7          6.38          3.79         2.65 o
  -3   2   7       2598.97       2544.59        39.33 o
  -2   2   7        818.75        895.98        12.57 o
  -1   2   7       9369.38       9547.96       138.91 o
   0   2   7        680.46        683.69         8.83 o
   1   2   7       7831.01       7959.13       129.12 o
   2   2   7        745.91        819.06        11.33 o
   3   2   7       2500.12       2466.80        34.28 o
   4   2   7          4.32          2.51         2.64 o
   5   2   7        238.93        235.04         6.28 o
   6   2   7        262.45        257.21         8.15 o
   7   2   7        293.42        284.84        10.76 o
   8   2   7         69.32         62.76         8.98 o
  -8   3   7        564.03        558.22        25.56 o
  -7   3   7        234.38        221.73        12.14 o
  -6   3   7        296.81        283.03        13.69 o
  -5   3   7        912.13        863.09        22.59 o
  -4   3   7        352.52        310.23         7.77 o
  -3   3   7       3010.96       2926.33        47.74 o
  -2   3   7       2477.63       2386.71        35.84 o
  -1   3   7        752.04        777.86        12.88 o
   0   3   7       2863.13       2675.28        38.59 o
   1   3   7        720.94        740.19        10.82 o
   2   3   7       2279.14       2243.22        31.80 o
   3   3   7       2912.52       2888.09        44.09 o
   4   3   7        429.50        391.48         7.37 o
   5   3   7        725.95        710.22        13.68 o
   6   3   7        219.20        236.84         8.09 o
   7   3   7        205.38        206.74         8.34 o
   8   3   7        513.26        517.63        17.04 o
  -8   4   7        107.34        110.40        14.34 o
  -7   4   7         73.40         63.32        10.15 o
  -6   4   7       2694.57       2960.55        70.96 o
  -5   4   7        179.18        169.16         6.39 o
  -4   4   7       3312.04       3360.19        61.55 o
  -3   4   7        127.93        127.24         3.58 o
  -2   4   7       3571.21       3604.20        59.36 o
  -1   4   7       1429.23       1452.84        19.29 o
   0   4   7         84.19         76.78         2.40 o
   1   4   7       1238.39       1302.28        20.07 o
   2   4   7       3867.28       3851.51        51.32 o
   3   4   7        176.65        175.45         4.23 o
   4   4   7       3020.89       3177.03        60.42 o
   5   4   7        151.93        133.23         5.17 o
   6   4   7       2542.39       2650.48        57.95 o
   7   4   7         70.12         66.78         7.03 o
   8   4   7        138.37        138.47        11.24 o
  -8   5   7        216.23        212.31        16.96 o
  -7   5   7        590.53        601.41        20.67 o
  -6   5   7        327.66        339.15        11.98 o
  -5   5   7        635.25        665.41        17.21 o
  -4   5   7       2305.62       2405.61        44.31 o
  -3   5   7       3177.35       3141.80        56.99 o
  -2   5   7        515.81        506.30         8.59 o
  -1   5   7        830.37        847.52        12.65 o
   0   5   7       3093.76       3140.38        48.46 o
   1   5   7       1093.88       1078.38        18.99 o
   2   5   7        695.26        680.23        13.68 o
   3   5   7       3366.34       3433.74        61.13 o
   4   5   7       2132.94       2265.63        43.43 o
   5   5   7        816.87        853.30        18.73 o
   6   5   7        307.72        306.38         9.25 o
   7   5   7        539.06        534.10        15.15 o
   8   5   7        292.42        303.34        14.89 o
  -8   6   7        261.54        285.68        18.65 o
  -7   6   7         91.15         71.16        12.57 o
  -6   6   7         65.62         45.14         8.00 o
  -5   6   7        412.75        396.63        11.20 o
  -4   6   7        340.29        309.89         7.36 o
  -3   6   7       1815.86       1862.30        35.87 o
  -2   6   7        635.46        644.79        12.14 o
  -1   6   7       5158.20       5198.32        74.71 o
   0   6   7        612.54        687.83        12.24 o
   1   6   7       4554.02       4552.36        84.73 o
   2   6   7        609.07        602.14        11.36 o
   3   6   7       2211.36       2260.37        41.43 o
   4   6   7        274.17        258.28         7.35 o
   5   6   7        384.87        392.55        11.06 o
   6   6   7         27.57         20.55         5.98 o
   7   6   7         36.82         34.80         8.27 o
   8   6   7        261.85        266.17        14.48 o
  -8   7   7        225.54        199.16        22.13 o
  -7   7   7        116.01        109.88        12.87 o
  -6   7   7        243.94        194.20        10.88 o
  -5   7   7        488.72        462.70        13.03 o
  -4   7   7        148.28        152.13         4.95 o
  -3   7   7        538.24        514.52        11.09 o
  -2   7   7       4298.43       4570.00        86.84 o
  -1   7   7        431.58        466.12         8.33 o
   0   7   7       7638.66       8060.40       144.77 o
   1   7   7        516.30        536.46        11.01 o
   2   7   7       4400.17       4570.60        87.54 o
   3   7   7        611.60        592.53        13.01 o
   4   7   7        223.55        210.37        12.35 o
   5   7   7        698.67        639.87        27.65 o
   6   7   7        241.89        226.98        10.51 o
   7   7   7         95.04        104.76        11.04 o
   8   7   7        132.01        124.63        14.55 o
  -7   8   7        240.49        227.04        16.58 o
  -6   8   7        699.15        727.77        23.88 o
  -5   8   7        245.66        228.60        10.44 o
  -4   8   7       1505.79       1622.58        36.09 o
  -3   8   7         61.25         58.28         4.40 o
  -2   8   7        826.81        814.34        14.44 o
  -1   8   7        936.61        907.45        19.28 o
   0   8   7        176.41        153.44         4.40 o
   1   8   7        909.48        891.64        19.40 o
   2   8   7        676.94        664.07        15.10 o
   3   8   7         54.51         53.95         4.27 o
   4   8   7       1495.35       1578.05        37.90 o
   5   8   7        263.14        252.99        10.76 o
   6   8   7        766.16        771.73        23.85 o
   7   8   7        330.76        328.96        17.14 o
  -7   9   7        405.43        391.71        21.28 o
  -6   9   7          8.30         20.45        10.79 o
  -5   9   7       1685.34       1790.25        50.64 o
  -4   9   7        400.43        416.57        12.23 o
  -3   9   7        951.69        992.04        25.79 o
  -2   9   7        660.35        628.25        12.81 o
  -1   9   7        939.03        916.63        17.66 o
   0   9   7         49.99         45.11         3.05 o
   1   9   7        805.30        776.91        20.06 o
   2   9   7        682.69        633.66        15.30 o
   3   9   7        899.91        934.33        25.45 o
   4   9   7        317.72        325.14        12.87 o
   5   9   7       1672.79       1785.97        48.44 o
   6   9   7          9.85          8.59         9.57 o
   7   9   7        388.04        356.08        23.18 o
  -7  10   7        214.55        166.72        27.23 o
  -6  10   7         77.53         37.40        12.19 o
  -5  10   7        165.37        157.14        11.30 o
  -4  10   7        754.07        762.85        21.56 o
  -3  10   7        974.01        989.86        22.88 o
  -2  10   7        285.92        268.98         9.96 o
  -1  10   7       1555.70       1583.28        33.72 o
   0  10   7        108.13        101.05         4.85 o
   1  10   7       1687.37       1741.04        42.41 o
   2  10   7        318.48        291.30        10.34 o
   3  10   7        923.92        920.29        30.95 o
   4  10   7        913.43        949.69        26.73 o
   5  10   7        148.39        168.76        11.24 o
   6  10   7         95.56         76.36        14.16 o
   7  10   7        240.32        227.97        21.29 o
  -6  11   7         12.07         15.56        16.07 o
  -5  11   7        149.95        137.28        11.84 o
  -4  11   7         62.40         74.92         8.12 o
  -3  11   7         45.89         41.19         6.52 o
  -2  11   7       1753.71       1780.49        50.03 o
  -1  11   7       1090.68       1079.34        28.43 o
   0  11   7         48.38         39.89         7.61 o
   1  11   7       1122.74       1118.39        31.24 o
   2  11   7       1878.52       1909.95        54.68 o
   3  11   7         35.12         25.93        12.62 o
   4  11   7         90.37        104.32        12.33 o
   5  11   7        172.81        159.68        12.71 o
   6  11   7         11.12         16.69        15.76 o
  -6  12   7        149.78        136.58        17.97 o
  -5  12   7         61.45         73.51        13.56 o
  -4  12   7        949.39        945.83        29.74 o
  -3  12   7        287.66        291.73        12.21 o
  -2  12   7         10.79         10.26         7.17 o
  -1  12   7        301.15        329.30        14.31 o
   0  12   7        235.56        221.85        10.64 o
   1  12   7        363.09        371.84        14.06 o
   2  12   7         30.98         23.10         8.73 o
   3  12   7        320.87        311.08        18.93 o
   4  12   7        900.13        911.71        32.44 o
   5  12   7         39.94         60.24        15.16 o
   6  12   7        113.01        124.42        17.73 o
  -5  13   7        589.42        553.95        33.62 o
  -4  13   7         51.44         48.67        12.56 o
  -3  13   7        542.17        566.52        23.16 o
  -2  13   7         58.77         62.18         9.64 o
  -1  13   7        126.56        131.98        10.64 o
   0  13   7          7.07         10.83         9.10 o
   1  13   7        166.05        179.91        11.27 o
   2  13   7         44.55         53.27        11.60 o
   3  13   7        483.66        480.88        21.58 o
   4  13   7         31.80         14.17        13.16 o
   5  13   7        605.79        578.32        27.47 o
  -4  14   7        195.68        210.94        27.32 o
  -3  14   7        421.07        414.64        23.47 o
  -2  14   7        198.11        191.22        14.18 o
  -1  14   7        592.22        575.03        24.86 o
   0  14   7          6.05          9.58        10.19 o
   1  14   7        553.44        540.37        23.39 o
   2  14   7        174.22        176.84        15.88 o
   3  14   7        365.72        325.06        20.90 o
   4  14   7        184.76        167.27        17.15 o
  -3  15   7        112.10        117.14        16.02 o
  -2  15   7        535.76        552.75        26.47 o
  -1  15   7         99.61        101.32        16.93 o
   0  15   7       1075.46       1111.84        43.45 o
   1  15   7         84.43         63.66        13.13 o
   2  15   7        449.85        462.86        22.58 o
   3  15   7         94.76         79.52        17.50 o
  -1  16   7         75.58         57.79        17.78 o
   0  16   7         35.88         32.86        18.37 o
   1  16   7         49.43         42.42        16.84 o
   0   0   8        508.52        527.46         9.65 o
   1   0   8       1385.40       1195.96        15.98 o
   2   0   8       4943.30       5387.46        77.30 o
   3   0   8       3157.73       3043.69        44.25 o
   4   0   8          7.18          2.99         2.52 o
   5   0   8         16.97         23.90         5.16 o
   6   0   8         56.40         44.54         5.32 o
   7   0   8         27.79         30.49         6.88 o
   8   0   8        653.28        697.42        20.63 o
  -8   1   8        188.42        177.80        11.33 o
  -7   1   8        594.21        552.71        15.20 o
  -6   1   8        348.08        326.81        11.16 o
  -5   1   8        936.40        958.05        30.49 o
  -4   1   8        839.00        799.35        13.28 o
  -3   1   8       2295.77       2334.17        35.54 o
  -2   1   8       7163.15       7574.41       114.53 o
  -1   1   8       3702.25       3651.09        51.95 o
   0   1   8       1095.50        991.96        12.88 o
   1   1   8       4042.89       4016.77        57.91 o
   2   1   8       6134.14       6604.47        99.81 o
   3   1   8       2478.91       2508.55        39.57 o
   4   1   8        734.90        706.02        14.18 o
   5   1   8       1301.65       1281.65        24.04 o
   6   1   8        353.41        320.31         9.31 o
   7   1   8        580.73        545.46        15.29 o
   8   1   8        154.03        157.48        10.53 o
  -8   2   8        184.12        196.15        12.35 o
  -7   2   8        603.08        654.67        21.56 o
  -6   2   8        838.48        917.59        27.54 o
  -5   2   8       3350.05       3392.33        69.68 o
  -4   2   8       2653.96       2783.76        61.44 o
  -3   2   8       2551.37       2555.15        42.89 o
  -2   2   8       1439.29       1467.21        24.41 o
  -1   2   8         43.73         38.43         1.71 o
   0   2   8          5.48          6.10         1.14 o
   1   2   8         65.30         56.89         3.20 o
   2   2   8       1432.29       1457.81        19.28 o
   3   2   8       2868.59       2932.12        41.63 o
   4   2   8       3196.86       3395.50        55.49 o
   5   2   8       3305.55       3317.85        59.51 o
   6   2   8       1085.70       1145.38        24.83 o
   7   2   8        626.62        659.18        17.03 o
   8   2   8        232.68        228.45        12.30 o
  -8   3   8        163.62        195.90        14.10 o
  -7   3   8        486.29        470.68        17.10 o
  -6   3   8        361.78        377.98        13.15 o
  -5   3   8       1091.20       1081.63        24.03 o
  -4   3   8       2858.42       2868.04        48.37 o
  -3   3   8       2802.98       2784.80        53.74 o
  -2   3   8       1189.13       1188.01        18.88 o
  -1   3   8       2455.90       2496.55        34.88 o
   0   3   8       1616.38       1489.63        20.79 o
   1   3   8       2204.66       2271.08        31.84 o
   2   3   8       1263.58       1257.20        17.05 o
   3   3   8       3103.50       3107.81        48.08 o
   4   3   8       2813.84       2823.07        47.52 o
   5   3   8       1267.89       1253.33        22.16 o
   6   3   8        379.72        378.46        10.19 o
   7   3   8        449.27        449.97        13.21 o
   8   3   8        164.54        167.75        11.89 o
  -8   4   8        245.57        242.06        17.14 o
  -7   4   8         40.61         39.43         8.87 o
  -6   4   8        463.01        463.91        17.36 o
  -5   4   8        723.40        690.42        16.30 o
  -4   4   8         17.41         16.11         2.70 o
  -3   4   8       1498.77       1464.45        29.81 o
  -2   4   8       1597.36       1465.02        23.92 o
  -1   4   8       1450.72       1490.61        23.02 o
   0   4   8      10173.96      10823.30       158.04 o
   1   4   8       2072.42       1920.02       143.98 o
   2   4   8       1441.33       1319.59        19.88 o
   3   4   8       1735.79       1731.15        28.93 o
   4   4   8         48.72         49.41         5.04 o
   5   4   8        620.31        596.62        12.37 o
   6   4   8        463.44        466.24        12.17 o
   7   4   8         11.73          3.95         7.07 o
   8   4   8        255.42        254.72        12.96 o
  -8   5   8         80.85         94.90        13.07 o
  -7   5   8        801.45        849.99        30.55 o
  -6   5   8        208.43        208.73        11.65 o
  -5   5   8        842.31        785.38        21.87 o
  -4   5   8        761.93        737.52        13.63 o
  -3   5   8       3916.77       3961.77        75.68 o
  -2   5   8       3402.10       3594.49        68.64 o
  -1   5   8       1499.37       1439.45        21.18 o
   0   5   8       3322.56       3340.76        54.14 o
   1   5   8       1672.76       1656.12        24.51 o
   2   5   8       3758.56       4018.92        76.96 o
   3   5   8       3644.99       3667.97        67.51 o
   4   5   8        753.37        736.01        14.95 o
   5   5   8        632.65        608.69        15.98 o
   6   5   8        286.31        267.88         8.95 o
   7   5   8        926.95        984.74        25.16 o
   8   5   8         68.06         64.73        12.41 o
  -8   6   8        157.79        148.27        15.08 o
  -7   6   8        165.83        164.16        13.60 o
  -6   6   8        953.74       1027.19        30.31 o
  -5   6   8        193.80        169.56         7.31 o
  -4   6   8        260.26        261.70         7.18 o
  -3   6   8       1853.58       1897.90        38.01 o
  -2   6   8        780.16        790.21        13.59 o
  -1   6   8        840.69        850.05        16.04 o
   0   6   8        243.44        223.12         5.82 o
   1   6   8        854.49        845.13        18.66 o
   2   6   8        550.56        577.73        18.94 o
   3   6   8       1676.66       1676.08        32.81 o
   4   6   8        362.95        336.03         9.12 o
   5   6   8        174.46        162.29         6.80 o
   6   6   8        854.52        883.83        23.69 o
   7   6   8        212.24        199.25         9.92 o
   8   6   8        108.97        108.67        14.62 o
  -7   7   8        533.81        460.78        21.71 o
  -6   7   8       1003.53       1022.14        33.06 o
  -5   7   8       1335.18       1346.28        35.54 o
  -4   7   8       3062.41       3196.11        64.28 o
  -3   7   8       1590.72       1564.24        30.03 o
  -2   7   8       4158.13       4446.13        84.87 o
  -1   7   8       1507.14       1526.87        25.23 o
   0   7   8       1226.00       1230.18        22.46 o
   1   7   8       1532.41       1552.54        29.52 o
   2   7   8       4071.31       4337.92        92.00 o
   3   7   8       1357.98       1343.52        27.79 o
   4   7   8       3034.63       3165.49        72.35 o
   5   7   8       1269.86       1287.77        34.62 o
   6   7   8       1031.05       1019.34        30.57 o
   7   7   8        478.59        451.91        16.24 o
  -7   8   8          9.29          1.42        11.77 o
  -6   8   8          5.30         -3.64        11.15 o
  -5   8   8         87.70         84.26         9.87 o
  -4   8   8        922.33        953.34        22.51 o
  -3   8   8       2369.27       2464.84        48.89 o
  -2   8   8        616.75        616.53        12.21 o
  -1   8   8       1998.38       1917.93        34.65 o
   0   8   8        836.30        862.96        17.39 o
   1   8   8       1835.60       1768.88        36.36 o
   2   8   8        590.82        585.27        13.71 o
   3   8   8       2172.86       2278.94        54.99 o
   4   8   8        874.36        853.51        23.76 o
   5   8   8         89.92         87.09         8.54 o
   6   8   8         10.63         16.54         7.56 o
   7   8   8          3.64         -3.51        14.42 o
  -7   9   8        149.32        135.52        16.95 o
  -6   9   8        293.20        281.84        18.79 o
  -5   9   8          4.58          2.73         9.25 o
  -4   9   8        128.41        118.82         7.02 o
  -3   9   8        719.04        731.67        18.90 o
  -2   9   8       1993.61       2009.59        36.97 o
  -1   9   8       2445.66       2464.70        54.02 o
   0   9   8        903.48        877.01        16.90 o
   1   9   8       2709.94       2697.39        57.89 o
   2   9   8       1897.47       1906.64        44.35 o
   3   9   8        734.12        707.46        21.96 o
   4   9   8        177.14        154.07         8.67 o
   5   9   8          7.47         -2.10         8.22 o
   6   9   8        277.22        268.05        17.41 o
   7   9   8        172.26        155.17        18.22 o
  -6  10   8        334.83        312.44        20.34 o
  -5  10   8        501.61        495.66        19.03 o
  -4  10   8        476.40        495.01        15.36 o
  -3  10   8        684.44        715.35        18.98 o
  -2  10   8       2432.38       2458.50        62.52 o
  -1  10   8        366.91        332.40        10.98 o
   0  10   8       1951.61       1895.11        40.32 o
   1  10   8        309.31        279.95        11.26 o
   2  10   8       2660.99       2684.61        69.82 o
   3  10   8        745.17        743.55        25.64 o
   4  10   8        451.87        424.96        19.93 o
   5  10   8        480.24        503.47        18.76 o
   6  10   8        346.17        319.74        21.04 o
  -6  11   8        242.07        263.77        24.50 o
  -5  11   8        986.86       1006.76        34.40 o
  -4  11   8         64.84         71.84         8.76 o
  -3  11   8        155.98        155.26         9.00 o
  -2  11   8        126.31        124.06         8.06 o
  -1  11   8       1271.20       1266.32        36.74 o
   0  11   8        140.17        129.82         9.75 o
   1  11   8       1330.40       1352.82        38.82 o
   2  11   8        172.49        167.72        10.77 o
   3  11   8         85.83        104.36        12.15 o
   4  11   8         66.66         53.90        12.29 o
   5  11   8        928.05        926.91        36.95 o
   6  11   8        231.88        222.06        20.00 o
  -5  12   8        551.33        541.56        23.83 o
  -4  12   8         75.80         65.95        10.52 o
  -3  12   8         70.51         71.80         8.91 o
  -2  12   8        465.61        497.77        16.61 o
  -1  12   8        346.05        354.85        14.64 o
   0  12   8        446.78        463.95        16.63 o
   1  12   8        302.93        312.77        13.77 o
   2  12   8        522.18        532.82        19.39 o
   3  12   8         58.88         73.27        11.21 o
   4  12   8         83.57         80.11        12.18 o
   5  12   8        496.24        460.28        24.51 o
  -5  13   8         51.77         28.36        16.40 o
  -4  13   8         61.21         52.79        16.16 o
  -3  13   8          3.36         -4.87        11.06 o
  -2  13   8       1088.78       1125.81        34.24 o
  -1  13   8        300.89        292.55        13.45 o
   0  13   8        407.26        395.75        16.41 o
   1  13   8        176.78        175.92        12.62 o
   2  13   8       1126.25       1131.97        40.61 o
   3  13   8         25.55         19.90        13.50 o
   4  13   8         53.80         53.27        15.57 o
   5  13   8         62.71         77.90        20.51 o
  -4  14   8        179.89        227.67        24.20 o
  -3  14   8        440.39        422.57        23.21 o
  -2  14   8         45.79         35.26        12.11 o
  -1  14   8        162.84        138.00        14.60 o
   0  14   8         94.46        100.00        12.02 o
   1  14   8        134.74        129.28        12.90 o
   2  14   8         58.37         50.79        12.32 o
   3  14   8        467.11        413.78        21.85 o
   4  14   8        193.48        168.07        19.16 o
  -3  15   8        342.94        378.04        23.00 o
  -2  15   8        116.72        101.23        15.92 o
  -1  15   8        114.25        115.77        15.80 o
   0  15   8          0.10         21.28        15.32 o
   1  15   8        119.65        105.43        18.17 o
   2  15   8        156.19        130.59        15.63 o
   3  15   8        351.12        325.32        22.99 o
  -1  16   8        161.92        164.08        17.83 o
   0  16   8       1084.12       1092.89        51.87 o
   1  16   8        158.31        126.71        23.98 o
   1   0   9       8694.30       9099.15       124.09 o
   2   0   9       1087.99       1091.17        15.30 o
   3   0   9       2219.65       1965.90        33.68 o
   4   0   9         26.68         20.34         2.90 o
   5   0   9       3350.41       3455.72        81.92 o
   6   0   9        345.93        306.18         9.14 o
   7   0   9        907.86        927.33        23.76 o
   8   0   9         48.39         38.46         9.45 o
  -8   1   9        189.72        198.32        12.67 o
  -7   1   9        345.87        352.08        11.82 o
  -6   1   9       1097.10       1067.92        27.94 o
  -5   1   9         91.27         92.79         5.96 o
  -4   1   9       1096.22       1040.63        18.06 o
  -3   1   9        394.24        446.23         8.97 o
  -2   1   9       3517.50       3647.41        58.67 o
  -1   1   9       1984.55       1961.36        28.86 o
   0   1   9        208.23        212.89         3.25 o
   1   1   9       2122.58       2036.04        26.17 o
   2   1   9       3667.54       3811.60        52.98 o
   3   1   9        652.84        647.94        69.12 o
   4   1   9       1043.66       1006.26        18.98 o
   5   1   9        110.51        106.03         4.11 o
   6   1   9        844.59        860.94        20.36 o
   7   1   9        376.95        368.96        11.95 o
   8   1   9        148.44        161.30        11.41 o
  -8   2   9        280.56        291.65        13.95 o
  -7   2   9        134.98        140.18        11.11 o
  -6   2   9         96.84        101.48         9.05 o
  -5   2   9         42.58         30.26         4.92 o
  -4   2   9        252.20        225.84         4.97 o
  -3   2   9        481.36        479.68        10.24 o
  -2   2   9      10557.03      10924.90       199.82 o
  -1   2   9        527.27        562.00         7.97 o
   0   2   9      12287.75      12059.31       156.32 o
   1   2   9        464.76        497.17         8.18 o
   2   2   9      11417.56      11816.92       162.11 o
   3   2   9        525.04        524.87         8.52 o
   4   2   9        240.92        213.67         5.46 o
   5   2   9         33.95         27.77         3.78 o
   6   2   9         98.22         96.62         5.87 o
   7   2   9        149.43        157.67         8.24 o
   8   2   9        370.87        346.84        16.36 o
  -8   3   9        151.52        174.08        14.61 o
  -7   3   9        321.96        302.99        13.49 o
  -6   3   9        926.80        942.02        26.43 o
  -5   3   9        211.36        191.80         6.52 o
  -4   3   9        441.95        441.78         8.67 o
  -3   3   9       1585.04       1555.55        28.86 o
  -2   3   9       1062.14       1062.81        29.64 o
  -1   3   9       3989.57       3847.74        54.65 o
   0   3   9         89.36         63.47         1.94 o
   1   3   9       4009.47       4001.21        56.35 o
   2   3   9        781.32        819.78        11.76 o
   3   3   9       1575.60       1563.18        25.07 o
   4   3   9        430.00        436.80         8.81 o
   5   3   9        222.78        204.42         6.15 o
   6   3   9        973.29        969.19        22.24 o
   7   3   9        432.96        432.41        12.54 o
   8   3   9         98.99        105.51        11.42 o
  -8   4   9         87.13         95.37        13.93 o
  -7   4   9       1056.27       1075.25        33.23 o
  -6   4   9         68.69         50.90         8.81 o
  -5   4   9       2812.25       3015.20        68.67 o
  -4   4   9         64.84         59.27         3.34 o
  -3   4   9       1535.40       1483.76        28.82 o
  -2   4   9        185.97        192.93         5.94 o
  -1   4   9       1056.24       1076.24        16.11 o
   0   4   9        376.20        367.26         5.72 o
   1   4   9        934.08        941.59        16.38 o
   2   4   9        252.60        258.40         5.69 o
   3   4   9       1515.89       1487.79        24.74 o
   4   4   9         51.09         57.48         3.36 o
   5   4   9       3083.04       3202.89        60.24 o
   6   4   9         38.17         32.41         5.92 o
   7   4   9       1149.01       1143.59        28.76 o
   8   4   9         81.93         73.15        16.23 o
  -8   5   9        164.52        167.52        17.48 o
  -7   5   9        441.34        418.02        19.36 o
  -6   5   9        972.52       1060.35        32.37 o
  -5   5   9         94.31         97.31         6.60 o
  -4   5   9       1711.84       1744.78        34.53 o
  -3   5   9        992.97       1037.12        22.53 o
  -2   5   9       2082.53       2099.89        41.56 o
  -1   5   9        436.48        423.29         6.82 o
   0   5   9        103.80         89.31         3.05 o
   1   5   9        395.93        368.07         7.77 o
   2   5   9       1937.19       1951.14        40.51 o
   3   5   9       1035.30       1088.37        20.98 o
   4   5   9       1895.78       1953.46        36.40 o
   5   5   9         99.38         92.67         5.11 o
   6   5   9       1087.73       1096.14        26.65 o
   7   5   9        404.75        376.96        12.50 o
   8   5   9        166.15        181.12        16.17 o
  -8   6   9        350.84        366.44        19.43 o
  -7   6   9        199.26        187.89        14.08 o
  -6   6   9        162.22        141.66        11.80 o
  -5   6   9         10.34          8.69         5.59 o
  -4   6   9       1138.51       1140.67        25.64 o
  -3   6   9       1934.10       1994.86        45.65 o
  -2   6   9       1572.40       1630.70        28.00 o
  -1   6   9        243.00        229.83         5.19 o
   0   6   9       4542.78       4594.46       103.49 o
   1   6   9        260.08        240.62         6.70 o
   2   6   9       1476.75       1533.16        33.15 o
   3   6   9       2031.32       2057.51        42.45 o
   4   6   9       1220.28       1172.44        26.69 o
   5   6   9         23.02         19.83         6.37 o
   6   6   9        140.40        146.11         8.03 o
   7   6   9        183.00        157.27        13.34 o
   8   6   9        294.25        304.74        21.01 o
  -7   7   9        170.49        197.93        15.73 o
  -6   7   9        238.81        189.86        16.92 o
  -5   7   9         25.64         30.90         7.76 o
  -4   7   9        781.43        780.22        16.98 o
  -3   7   9       1383.42       1338.71        29.21 o
  -2   7   9         85.00         78.08         3.84 o
  -1   7   9       1975.32       1906.75        37.58 o
   0   7   9        752.41        835.63        16.40 o
   1   7   9       2224.46       2194.82        46.37 o
   2   7   9        101.96         92.28         5.86 o
   3   7   9       1231.63       1182.78        28.99 o
   4   7   9        772.58        771.34        20.00 o
   5   7   9         27.26         22.78         5.97 o
   6   7   9        163.24        132.54         9.69 o
   7   7   9        210.51        196.04        12.58 o
  -7   8   9        220.43        223.27        18.68 o
  -6   8   9         79.98         75.11        13.02 o
  -5   8   9       1407.74       1504.70        43.38 o
  -4   8   9        168.26        162.62         8.45 o
  -3   8   9       1776.76       1828.54        45.03 o
  -2   8   9        302.77        284.69         7.14 o
  -1   8   9        837.13        793.35        17.60 o
   0   8   9        297.31        271.72         7.09 o
   1   8   9        920.14        842.71        23.44 o
   2   8   9        251.57        254.03         9.91 o
   3   8   9       1703.48       1731.46        44.32 o
   4   8   9        173.33        175.24         8.21 o
   5   8   9       1276.74       1355.03        39.94 o
   6   8   9        113.47         91.42        13.12 o
   7   8   9        199.43        190.18        14.49 o
  -7   9   9         23.06         17.94        17.73 o
  -6   9   9        538.69        539.18        29.72 o
  -5   9   9          1.31          2.92         9.10 o
  -4   9   9       1313.37       1347.97        34.98 o
  -3   9   9         65.57         61.24         6.61 o
  -2   9   9        638.47        597.30        14.88 o
  -1   9   9        132.55        121.96         5.55 o
   0   9   9         56.90         60.76         3.55 o
   1   9   9         98.88         96.82         5.72 o
   2   9   9        639.74        614.31        18.19 o
   3   9   9         98.89         94.91        10.60 o
   4   9   9       1196.31       1169.22        40.99 o
   5   9   9          8.66         21.19        10.37 o
   6   9   9        444.60        405.76        22.56 o
   7   9   9         26.25          8.51        15.45 o
  -6  10   9          4.46        -16.30        18.93 o
  -5  10   9        351.19        363.20        15.26 o
  -4  10   9         57.55         68.89         8.05 o
  -3  10   9        632.08        639.88        15.84 o
  -2  10   9       3484.62       3523.60        90.57 o
  -1  10   9        132.19        134.85         9.05 o
   0  10   9        668.76        695.59        24.92 o
   1  10   9        199.13        174.22         9.65 o
   2  10   9       3377.07       3461.18        98.01 o
   3  10   9        599.93        583.04        20.74 o
   4  10   9         52.16         59.07        12.24 o
   5  10   9        297.29        283.19        17.51 o
   6  10   9         10.18          7.68        16.33 o
  -6  11   9          6.35         13.63        18.53 o
  -5  11   9         55.16         35.53        11.04 o
  -4  11   9         67.49         57.31         7.55 o
  -3  11   9        557.83        559.96        15.99 o
  -2  11   9       1536.86       1521.55        41.56 o
  -1  11   9       1537.69       1640.60        46.59 o
   0  11   9        777.19        794.66        28.67 o
   1  11   9       1519.61       1566.49        48.23 o
   2  11   9       1508.20       1443.18        40.81 o
   3  11   9        510.92        511.10        20.46 o
   4  11   9         83.90         64.03        11.79 o
   5  11   9         48.09         12.07        12.98 o
   6  11   9         19.47          3.65        14.73 o
  -5  12   9        496.76        494.01        22.13 o
  -4  12   9         87.02         76.85        12.10 o
  -3  12   9        686.44        727.16        26.77 o
  -2  12   9        415.93        411.11        15.88 o
  -1  12   9         31.57         37.32         9.15 o
   0  12   9       1008.74        972.77        34.87 o
   1  12   9         38.35         37.83         9.55 o
   2  12   9        339.46        314.30        15.47 o
   3  12   9        820.50        872.14        31.26 o
   4  12   9         72.58         52.40        13.24 o
   5  12   9        529.75        495.04        24.74 o
  -5  13   9        160.05        172.50        21.07 o
  -4  13   9        355.54        368.75        22.93 o
  -3  13   9        141.57        140.98        13.35 o
  -2  13   9        535.27        559.66        21.31 o
  -1  13   9         81.48         85.29        11.44 o
   0  13   9          8.68         11.81         9.14 o
   1  13   9         99.70         82.61        10.19 o
   2  13   9        629.44        614.96        24.10 o
   3  13   9        164.98        164.58        14.92 o
   4  13   9        354.61        350.56        20.49 o
   5  13   9        165.33        171.77        22.63 o
  -4  14   9         68.77         99.92        24.43 o
  -3  14   9        434.13        458.43        24.50 o
  -2  14   9        409.46        372.44        19.74 o
  -1  14   9        172.11        173.70        14.51 o
   0  14   9        528.97        517.27        23.19 o
   1  14   9        116.73        115.17        14.66 o
   2  14   9        520.61        491.67        22.16 o
   3  14   9        470.80        459.92        22.14 o
   4  14   9         86.71         81.01        18.53 o
  -2  15   9        111.24        117.64        16.63 o
  -1  15   9        512.95        481.82        29.43 o
   0  15   9         19.33          4.34        14.17 o
   1  15   9        558.71        510.81        27.37 o
   2  15   9        122.74        111.03        16.86 o
   0   0  10       4218.44       4009.22        74.84 o
   1   0  10        413.13        319.80         4.90 o
   2   0  10      16350.00      17560.55       263.53 o
   3   0  10        780.45        748.18        13.27 o
   4   0  10         33.98         30.80         2.70 o
   5   0  10         46.77         52.98         3.49 o
   6   0  10          3.54          9.96         7.09 o
   7   0  10        247.97        225.24         9.64 o
   8   0  10        390.73        405.76        15.51 o
  -8   1  10        149.01        177.65        12.22 o
  -7   1  10        219.99        219.69         9.71 o
  -6   1  10        638.20        621.26        18.59 o
  -5   1  10        712.10        780.99        19.17 o
  -4   1  10        961.53        915.30        16.24 o
  -3   1  10        710.74        739.60        15.53 o
  -2   1  10        713.42        690.93        12.30 o
  -1   1  10       1301.51       1313.74        18.67 o
   0   1  10        298.63        253.48         3.79 o
   1   1  10       1653.96       1649.56        21.80 o
   2   1  10        711.82        666.63        10.09 o
   3   1  10        853.52        898.28        15.03 o
   4   1  10        719.46        726.06        14.93 o
   5   1  10        761.21        825.91        15.02 o
   6   1  10        491.07        496.10        12.86 o
   7   1  10        244.13        220.98         9.07 o
   8   1  10        125.79        147.89        12.75 o
  -8   2  10         29.39         36.16        10.84 o
  -7   2  10        762.74        768.18        24.88 o
  -6   2  10        198.82        213.00        10.02 o
  -5   2  10       3164.84       3347.80        82.06 o
  -4   2  10        475.15        463.39         9.60 o
  -3   2  10       1210.72       1156.44        22.17 o
  -2   2  10       1154.80       1211.99        22.07 o
  -1   2  10       1326.84       1354.78        19.40 o
   0   2  10        313.00        312.90         5.57 o
   1   2  10       1257.75       1314.24        21.60 o
   2   2  10       1502.01       1523.25        21.66 o
   3   2  10        941.80        914.99        16.59 o
   4   2  10        420.52        406.57         8.40 o
   5   2  10       2566.28       2758.30        50.15 o
   6   2  10        341.15        309.33        19.11 o
   7   2  10        752.05        746.34        19.54 o
   8   2  10         49.12         39.14        10.38 o
  -8   3  10        179.45        194.02        16.15 o
  -7   3  10        199.81        212.85        12.06 o
  -6   3  10        776.12        784.54        21.79 o
  -5   3  10        361.05        343.29        10.40 o
  -4   3  10       1464.52       1443.92        27.90 o
  -3   3  10        784.61        740.78        15.55 o
  -2   3  10       1008.91        968.71        19.55 o
  -1   3  10       1935.64       1918.09        28.11 o
   0   3  10        235.49        204.24         3.97 o
   1   3  10       1784.54       1745.82        29.30 o
   2   3  10       1132.79       1100.33        17.21 o
   3   3  10        602.53        558.92        10.54 o
   4   3  10       1287.91       1277.59        24.20 o
   5   3  10        473.17        435.63        10.16 o
   6   3  10        728.18        744.22        17.51 o
   7   3  10        162.82        163.57         9.76 o
   8   3  10        191.41        188.65        15.58 o
  -8   4  10        111.34        112.15        16.18 o
  -7   4  10         21.13         37.52        10.32 o
  -6   4  10        116.46         91.06         9.31 o
  -5   4  10         33.87         27.34         5.16 o
  -4   4  10        273.81        248.98         6.42 o
  -3   4  10        437.70        413.73         9.41 o
  -2   4  10       1149.36       1118.43        22.41 o
  -1   4  10       1292.85       1381.91        23.45 o
   0   4  10        678.20        641.50        10.30 o
   1   4  10       1332.68       1403.20        21.37 o
   2   4  10       1025.20        975.15        19.10 o
   3   4  10        476.85        463.47         8.40 o
   4   4  10        209.64        198.77         5.47 o
   5   4  10         14.81          7.24         4.45 o
   6   4  10        123.31        119.25         6.94 o
   7   4  10         53.99         54.81         8.20 o
   8   4  10         73.83         76.42        14.63 o
  -8   5  10        107.13        141.65        18.27 o
  -7   5  10        160.59        156.68        14.13 o
  -6   5  10        234.03        250.21        12.81 o
  -5   5  10         32.62         29.66         5.63 o
  -4   5  10        569.21        537.73        12.55 o
  -3   5  10       2541.97       2612.20        53.43 o
  -2   5  10        411.49        388.45         9.27 o
  -1   5  10       2564.92       2567.61        45.50 o
   0   5  10       1851.58       1988.72        36.42 o
   1   5  10       2310.61       2292.89        49.45 o
   2   5  10        506.64        468.07        10.94 o
   3   5  10       2569.22       2657.49        53.42 o
   4   5  10        764.10        704.13        15.88 o
   5   5  10         55.71         57.05         5.50 o
   6   5  10        184.44        187.38         8.00 o
   7   5  10        103.32        100.37        10.42 o
   8   5  10        183.36        173.40        16.87 o
  -7   6  10        556.39        550.79        23.40 o
  -6   6  10        685.87        737.96        27.81 o
  -5   6  10       1186.04       1269.31        35.08 o
  -3   6  10       1305.18       1338.02        34.18 o
  -2   6  10        138.43        138.45         5.81 o
  -1   6  10        755.48        772.10        13.47 o
   0   6  10       1310.07       1345.53        29.89 o
   1   6  10        679.13        684.49        16.44 o
   2   6  10        164.33        163.74         6.78 o
   3   6  10       1497.72       1525.77        34.76 o
   4   6  10        398.90        387.31        11.53 o
   5   6  10       1228.05       1305.60        29.67 o
   6   6  10        691.11        737.55        19.10 o
   7   6  10        551.72        529.46        20.14 o
  -7   7  10        139.15        147.93        17.29 o
  -6   7  10        496.81        499.65        25.84 o
  -5   7  10        518.16        572.65        19.85 o
  -4   7  10         73.04         81.37         5.90 o
  -3   7  10        382.73        386.69        12.22 o
  -2   7  10        684.20        668.24        12.93 o
  -1   7  10        687.73        680.64        14.02 o
   0   7  10        619.53        628.51        13.49 o
   1   7  10        942.74        665.61        43.38 o
   2   7  10        933.78        922.33        60.77 o
   3   7  10        541.92        515.25        16.38 o
   4   7  10         89.57         96.58         6.19 o
   5   7  10        518.00        555.94        17.23 o
   6   7  10        495.01        470.23        17.33 o
   7   7  10        153.17        138.14        12.52 o
  -7   8  10        207.99        199.16        18.78 o
  -6   8  10         84.02         82.75        14.34 o
  -5   8  10        120.52        123.69        10.51 o
  -4   8  10        664.73        681.00        17.32 o
  -3   8  10        203.33        193.41         8.85 o
  -2   8  10        472.80        447.49        12.09 o
  -1   8  10        415.49        379.83         8.77 o
   0   8  10       3285.12       3329.07        66.41 o
   1   8  10        319.97        289.17        11.16 o
   2   8  10        629.75        573.91        24.74 o
   3   8  10        311.46        250.37        16.00 o
   4   8  10        780.71        788.30        21.12 o
   5   8  10        132.80        120.07        12.05 o
   6   8  10         80.57         96.14        15.68 o
   7   8  10        215.49        194.19        14.79 o
  -6   9  10         93.59         78.52        17.10 o
  -5   9  10         14.37         10.08         9.29 o
  -4   9  10        108.08        105.03         7.68 o
  -3   9  10        181.83        177.53         8.98 o
  -2   9  10        204.54        200.28        20.55 o
  -1   9  10        351.77        379.55        25.37 o
   0   9  10       1071.58       1143.64        28.29 o
   1   9  10        533.11        518.45        18.11 o
   2   9  10        127.60        125.60         8.09 o
   3   9  10        134.49        151.68        10.58 o
   4   9  10         79.47         69.82        12.19 o
   5   9  10         22.94         39.51        13.31 o
   6   9  10         92.35         91.82        14.50 o
  -6  10  10         48.02         63.20        18.06 o
  -5  10  10        322.84        321.82        17.22 o
  -4  10  10         97.07        103.58         9.47 o
  -3  10  10        521.51        501.24        15.49 o
  -2  10  10        326.76        312.71        12.46 o
  -1  10  10        334.21        278.23        39.31 o
   0  10  10        166.41        159.11         9.91 o
   1  10  10        215.60        190.71         9.22 o
   2  10  10        355.04        319.35        12.03 o
   3  10  10        336.99        346.44        18.13 o
   4  10  10        100.54        115.68        17.53 o
   5  10  10        338.49        320.18        17.96 o
   6  10  10         91.61         73.90        17.26 o
  -6  11  10        761.05        683.26        36.70 o
  -5  11  10        262.71        303.47        16.69 o
  -4  11  10        372.23        372.46        17.15 o
  -3  11  10        139.88        147.04         8.88 o
  -2  11  10        778.97        764.25        23.99 o
  -1  11  10       1667.76       1721.79        50.24 o
   0  11  10        273.86        230.64        13.15 o
   1  11  10       1504.05       1539.01        45.50 o
   2  11  10        776.10        758.28        26.13 o
   3  11  10        123.61        142.66        11.68 o
   4  11  10        400.37        404.14        19.91 o
   5  11  10        256.33        237.64        18.46 o
   6  11  10        804.28        746.16        34.23 o
  -5  12  10         84.00         69.46        14.03 o
  -4  12  10        495.53        471.75        19.90 o
  -3  12  10         32.38         46.61         9.87 o
  -2  12  10        723.10        725.48        26.23 o
  -1  12  10        383.50        380.76        17.72 o
   0  12  10       1311.50       1259.82        47.12 o
   1  12  10        392.05        407.93        17.38 o
   2  12  10        740.59        709.23        26.21 o
   3  12  10         69.15         94.49        12.73 o
   4  12  10        490.85        474.39        27.27 o
   5  12  10         81.69         90.24        15.67 o
  -4  13  10         47.76         41.23        13.92 o
  -3  13  10        116.41        133.49        14.12 o
  -2  13  10        673.26        666.85        23.73 o
  -1  13  10        513.48        518.81        23.24 o
   0  13  10        659.60        645.11        26.10 o
   1  13  10        548.05        551.10        25.02 o
   2  13  10        620.54        620.25        24.78 o
   3  13  10        123.91        167.78        15.89 o
   4  13  10         59.18         26.37        15.35 o
  -3  14  10        108.44         94.72        14.52 o
  -2  14  10        248.22        223.34        23.58 o
  -1  14  10        151.70        134.53        13.43 o
   0  14  10        486.34        449.92        24.05 o
   1  14  10        131.20        149.18        15.04 o
   2  14  10        237.90        172.58        15.54 o
   3  14  10        107.78        125.42        19.10 o
  -2  15  10         96.25         77.30        16.85 o
  -1  15  10         29.36         20.51        14.86 o
   0  15  10         63.84         78.62        19.42 o
   1  15  10         32.43         28.26        14.49 o
   2  15  10        122.31         78.93        19.43 o
   1   0  11        266.47        292.87         4.76 o
   2   0  11       4813.83       4924.68        67.69 o
   3   0  11         81.25         75.25         3.62 o
   4   0  11       3679.83       3867.73        76.36 o
   5   0  11        169.83        157.03         6.84 o
   6   0  11       2095.26       2282.58        47.47 o
   7   0  11        113.25        118.10         8.14 o
   8   0  11        228.25        252.38        14.32 o
  -8   1  11         92.64         83.87        11.21 o
  -7   1  11        232.26        222.45         9.96 o
  -6   1  11        240.13        223.61        11.41 o
  -5   1  11        913.70        966.84        23.61 o
  -4   1  11        646.82        639.36        13.38 o
  -3   1  11        696.10        629.40        12.35 o
  -1   1  11       1159.91       1108.48        18.31 o
   0   1  11       4215.25       4088.90        53.16 o
   1   1  11        890.27        880.91        13.01 o
   2   1  11        229.22        187.75         3.82 o
   3   1  11        708.75        649.80        12.61 o
   4   1  11        555.65        551.95        12.22 o
   5   1  11       1083.79       1154.54        21.27 o
   6   1  11        255.11        232.00         7.83 o
   7   1  11        245.77        230.23         9.64 o
   8   1  11        123.85        130.07        14.95 o
  -8   2  11          9.75         -3.00        11.12 o
  -7   2  11        219.32        240.01        13.88 o
  -6   2  11         19.19          8.62         8.16 o
  -5   2  11         78.95         86.00         6.66 o
  -4   2  11        233.44        206.12         6.13 o
  -3   2  11       1063.11       1002.08        18.60 o
  -1   2  11       2000.05       1775.93        26.78 o
   0   2  11        466.18        417.48         6.99 o
   1   2  11       1920.84       1762.60        28.26 o
   2   2  11        263.64        252.60         4.01 o
   3   2  11        885.83        835.42        15.13 o
   4   2  11        250.93        227.70         5.47 o
   5   2  11         87.12         79.04         4.69 o
   6   2  11         13.39          8.36         6.21 o
   7   2  11        247.64        252.10        10.98 o
   8   2  11         13.67         17.79        16.49 o
  -8   3  11        298.57        307.42        17.20 o
  -7   3  11         48.51         53.66        11.13 o
  -6   3  11        118.97        105.70         8.76 o
  -5   3  11        297.06        311.38         9.57 o
  -4   3  11        529.38        500.86        11.95 o
  -3   3  11       1002.47        924.69        18.39 o
  -2   3  11       3340.95       3357.63        55.50 o
  -1   3  11        603.60        597.57         9.78 o
   0   3  11       7088.87       6842.59       106.55 o
   1   3  11        579.46        567.97        10.07 o
   2   3  11       3132.91       3216.55        60.12 o
   3   3  11       1003.01        953.07        16.93 o
   4   3  11        667.70        625.20        11.68 o
   5   3  11        331.68        336.69         9.93 o
   6   3  11        148.17        153.01         8.23 o
   7   3  11         60.59         64.84        13.14 o
   8   3  11        232.50        221.37        19.85 o
  -8   4  11         21.33         28.19        15.12 o
  -7   4  11         81.84         90.01        12.74 o
  -6   4  11       1179.51       1273.06        35.25 o
  -5   4  11         69.56         79.73         6.64 o
  -3   4  11         74.82         62.60         4.50 o
  -2   4  11       1461.20       1412.83        25.54 o
  -1   4  11       1103.20       1067.15        17.58 o
   0   4  11        215.25        209.54         4.61 o
   1   4  11        993.11       1005.62        17.46 o
   2   4  11       1741.66       1708.79        31.22 o
   3   4  11         36.49         43.83         2.79 o
   4   4  11        140.54        138.76         5.00 o
   5   4  11         91.63         92.18         5.56 o
   6   4  11       1090.74       1186.10        30.18 o
   7   4  11         40.00         42.10        11.85 o
   8   4  11          7.49          3.65        14.26 o
  -7   5  11        831.34        842.19        29.50 o
  -6   5  11        123.08        112.12        12.31 o
  -5   5  11       1441.42       1520.87        39.32 o
  -4   5  11       1707.47       1760.95        34.90 o
  -3   5  11       2541.90       2591.57        61.93 o
  -2   5  11        423.58        388.04         9.81 o
  -1   5  11        954.26       1018.72        21.36 o
   0   5  11       2625.40       2689.59        53.72 o
   1   5  11       1062.50       1111.07        21.33 o
   2   5  11        472.26        436.19         9.49 o
   3   5  11       2371.10       2340.81        49.64 o
   4   5  11       1587.59       1608.45        32.07 o
   5   5  11       1380.82       1390.37        33.52 o
   6   5  11        149.80        154.63        12.23 o
   7   5  11        827.49        843.10        29.42 o
  -7   6  11        128.86        152.53        16.89 o
  -6   6  11          2.40          4.92        10.53 o
  -5   6  11        192.77        175.31        10.81 o
  -4   6  11        143.06        135.10         5.77 o
  -3   6  11        695.62        666.93        18.64 o
  -2   6  11        131.20        120.09         6.27 o
  -1   6  11       2030.04       2038.02        41.55 o
   0   6  11         66.52         74.98         3.07 o
   1   6  11       1805.74       1797.97        43.47 o
   2   6  11         78.42         72.65         5.38 o
   3   6  11        565.13        524.23        14.96 o
   4   6  11        106.81        103.37         5.68 o
   5   6  11        213.70        207.84         7.92 o
   6   6  11          6.57         -0.36         9.65 o
   7   6  11        162.00        183.50        13.18 o
  -7   7  11        264.24        303.40        25.85 o
  -6   7  11        253.40        236.31        16.13 o
  -5   7  11        350.40        353.00        14.79 o
  -4   7  11        202.15        183.85        10.61 o
  -3   7  11        525.96        532.86        16.31 o
  -2   7  11       1992.58       2013.85        43.24 o
  -1   7  11        505.32        486.11         9.85 o
   0   7  11        650.38        610.88        13.00 o
   1   7  11        452.59        426.47        12.32 o
   2   7  11       1903.34       1882.15        46.59 o
   3   7  11        547.76        529.51        14.72 o
   4   7  11        145.72        125.25         6.67 o
   5   7  11        360.20        366.50        14.29 o
   6   7  11        257.23        246.49        13.38 o
   7   7  11        303.91        275.73        13.38 o
  -7   8  11        115.83        118.00        19.13 o
  -6   8  11        599.61        609.30        28.72 o
  -5   8  11          3.92         18.59        10.50 o
  -4   8  11        634.65        664.06        20.39 o
  -3   8  11        269.37        254.02        10.50 o
  -2   8  11        782.87        754.99        17.45 o
  -1   8  11       1289.97       1283.97        29.93 o
   0   8  11          0.82         11.13         5.68 o
   1   8  11       1205.66       1230.87        29.93 o
   2   8  11        586.81        562.10        18.64 o
   3   8  11        370.40        340.92        13.42 o
   4   8  11        788.20        807.27        24.31 o
   5   8  11         23.45          5.20        11.00 o
   6   8  11        676.75        704.66        24.17 o
   7   8  11        130.14        110.34        12.38 o
  -6   9  11         98.67         83.62        17.80 o
  -5   9  11        942.23        958.29        33.25 o
  -4   9  11         66.77         64.16         9.43 o
  -3   9  11        297.81        327.96        12.27 o
  -2   9  11        479.72        494.31        15.38 o
  -1   9  11        786.68        740.68        26.02 o
   0   9  11        568.92        542.13        16.54 o
   1   9  11        773.78        731.65        21.01 o
   2   9  11        517.63        511.50        15.97 o
   3   9  11        440.73        408.33        20.61 o
   4   9  11         26.68         32.50        11.77 o
   5   9  11        967.63       1007.07        36.63 o
   6   9  11        122.70        131.11        15.71 o
  -6  10  11         13.55         -3.49        18.22 o
  -5  10  11         11.95          0.26        12.45 o
  -4  10  11        402.04        403.99        18.75 o
  -3  10  11        560.75        581.45        19.22 o
  -2  10  11        223.26        197.36        13.38 o
  -1  10  11        733.67        736.24        26.72 o
   0  10  11        384.87        390.56        15.32 o
   1  10  11        824.54        794.60        24.42 o
   2  10  11        141.04        138.80         9.67 o
   3  10  11        681.33        681.37        20.66 o
   4  10  11        391.96        359.51        17.66 o
   5  10  11          5.27         11.27        12.80 o
   6  10  11         27.18         37.09        16.81 o
  -5  11  11         38.66         33.20        14.00 o
  -4  11  11         37.39         24.36         9.96 o
  -3  11  11         63.87         85.89         9.60 o
  -2  11  11       2319.80       2473.16        75.79 o
  -1  11  11         12.28          0.22        10.20 o
   0  11  11        360.55        365.43        17.49 o
   1  11  11          5.48         10.27         9.86 o
   2  11  11       2315.91       2486.35        71.36 o
   3  11  11         35.09         49.65        10.91 o
   4  11  11         28.11         24.16        12.43 o
   5  11  11         38.88         21.07        15.76 o
  -5  12  11         35.12         19.77        15.46 o
  -4  12  11        813.91        766.01        31.07 o
  -3  12  11        257.45        255.69        14.48 o
  -2  12  11         45.31         38.13        10.40 o
  -1  12  11         94.38         93.20        11.86 o
   0  12  11         76.92         84.51        11.79 o
   1  12  11        100.54        107.42        13.34 o
   2  12  11         75.00         99.30        14.08 o
   3  12  11        277.93        294.83        15.85 o
   4  12  11        761.11        722.14        31.45 o
   5  12  11         16.17         20.86        14.94 o
  -4  13  11         51.84         25.69        17.04 o
  -3  13  11        537.94        572.51        28.41 o
  -2  13  11        207.10        195.60        14.42 o
  -1  13  11        248.80        235.66        15.96 o
   0  13  11          3.82         13.51        12.12 o
   1  13  11        250.24        251.61        17.33 o
   2  13  11        172.30        180.48        17.23 o
   3  13  11        402.49        400.61        27.09 o
   4  13  11         29.93         27.16        21.27 o
  -3  14  11         97.18         99.68        17.91 o
  -2  14  11        243.10        245.17        19.54 o
  -1  14  11        301.37        291.54        17.10 o
   0  14  11         36.48         32.66        13.12 o
   1  14  11        276.40        235.01        17.48 o
   2  14  11        243.96        262.41        21.07 o
   3  14  11         50.20         61.38        21.04 o
  -1  15  11         38.83         47.66        16.43 o
   0  15  11        167.08        157.03        19.33 o
   1  15  11         64.55         61.56        15.86 o
   0   0  12        496.54        500.42        10.18 o
   1   0  12       5211.29       5045.18        76.28 o
   2   0  12       7405.01       8041.27       116.56 o
   3   0  12       2574.01       2583.86        47.99 o
   4   0  12          6.72          7.19         3.74 o
   5   0  12          3.85          5.52         4.80 o
   6   0  12         23.67         23.02         6.10 o
   7   0  12          6.83         15.07         7.51 o
   8   0  12        186.63        234.74        18.01 o
  -8   1  12        253.55        282.31        24.52 o
  -7   1  12        222.52        222.29        10.16 o
  -6   1  12         20.61         19.67         8.21 o
  -5   1  12        225.21        267.86        11.36 o
  -4   1  12        670.06        651.14        13.91 o
  -3   1  12        544.36        500.64        11.22 o
  -2   1  12       1534.85       1489.29        28.18 o
  -1   1  12        973.99        986.57        15.43 o
   0   1  12       1864.48       1760.22        25.71 o
   1   1  12        951.91        963.66        14.69 o
   2   1  12       1163.67       1162.83        18.64 o
   3   1  12        568.84        548.82        11.63 o
   4   1  12        707.43        667.99        15.11 o
   5   1  12        302.19        328.92         8.71 o
   6   1  12         39.09         38.23         5.84 o
   7   1  12        208.24        209.06        10.32 o
   8   1  12        193.02        201.07        18.42 o
  -8   2  12        270.45        278.97        15.44 o
  -7   2  12         60.81         61.69        10.48 o
  -6   2  12       1164.40       1221.71        31.61 o
  -5   2  12        754.96        789.53        20.20 o
  -4   2  12       2299.10       2325.21        48.38 o
  -3   2  12        479.19        483.64        10.99 o
  -2   2  12       1972.85       1924.86        31.58 o
  -1   2  12         40.94         31.69         2.66 o
   0   2  12          0.85          1.95         1.84 o
   1   2  12         69.62         58.09         2.88 o
   2   2  12       1992.66       1990.98        36.55 o
   3   2  12        501.35        498.94         9.33 o
   4   2  12       2359.28       2353.30        41.81 o
   5   2  12        731.03        740.05        16.51 o
   6   2  12       1159.59       1226.48        29.26 o
   7   2  12         53.31         44.15        11.72 o
   8   2  12        302.06        299.09        18.88 o
  -7   3  12        709.57        722.58        26.34 o
  -6   3  12         60.27         61.16         8.60 o
  -5   3  12       1284.81       1337.79        36.76 o
  -4   3  12        764.77        754.94        15.29 o
  -3   3  12       1787.40       1814.62        36.50 o
  -2   3  12       1138.42       1183.63        20.64 o
  -1   3  12        136.90        128.73         3.48 o
   0   3  12        210.66        178.31         4.70 o
   1   3  12        129.98        119.41         3.75 o
   2   3  12       1060.31       1056.19        21.68 o
   3   3  12       1713.42       1717.12        30.03 o
   4   3  12        658.78        665.03        13.53 o
   5   3  12       1524.05       1543.24        33.70 o
   6   3  12         47.85         43.75         5.89 o
   7   3  12        627.30        643.39        23.36 o
  -7   4  12        288.36        265.65        18.46 o
  -6   4  12        258.18        266.79        12.65 o
  -5   4  12         41.68         44.76         7.71 o
  -4   4  12        250.34        234.22         7.55 o
  -3   4  12       2063.17       2080.24        46.14 o
  -2   4  12         95.60         91.65         4.27 o
  -1   4  12       3614.92       3634.80        70.34 o
   0   4  12          9.84          6.37         3.13 o
   1   4  12       4061.50       4029.85        78.15 o
   2   4  12         89.65         82.71         4.48 o
   3   4  12       1964.97       1954.61        41.55 o
   4   4  12        323.54        305.85         7.32 o
   5   4  12         37.47         47.46         5.22 o
   6   4  12        252.43        237.16        12.82 o
   7   4  12        233.45        245.21        15.09 o
  -7   5  12        396.13        396.05        20.62 o
  -6   5  12        168.37        180.21        13.61 o
  -5   5  12        849.74        881.90        24.91 o
  -4   5  12         55.39         49.74         4.85 o
  -3   5  12       1283.14       1300.80        29.47 o
  -2   5  12       1805.83       1833.57        45.73 o
  -1   5  12        119.86        114.56         4.92 o
   0   5  12       2361.10       2328.24        45.58 o
   1   5  12        132.49        120.38         4.48 o
   2   5  12       1874.79       1915.76        39.07 o
   3   5  12       1356.26       1388.58        31.14 o
   4   5  12         32.91         35.17         4.28 o
   5   5  12        747.56        736.11        23.47 o
   6   5  12        205.49        224.72        12.68 o
   7   5  12        423.49        420.57        18.19 o
  -7   6  12        510.56        527.59        23.64 o
  -6   6  12        975.42        998.65        39.40 o
  -5   6  12        181.24        193.19        13.18 o
  -4   6  12        594.95        621.73        16.08 o
  -3   6  12       1113.08       1155.27        26.57 o
  -2   6  12        880.16        833.77        19.38 o
  -1   6  12        397.33        384.63         9.33 o
   0   6  12        320.54        321.55         6.50 o
   1   6  12        384.12        371.16         9.50 o
   2   6  12        753.11        696.48        16.62 o
   3   6  12       1216.12       1212.56        24.53 o
   5   6  12        208.02        216.03        13.24 o
   6   6  12        889.66        886.34        28.75 o
   7   6  12        453.84        467.21        21.03 o
  -7   7  12        350.00        336.91        24.12 o
  -6   7  12         57.58         44.44        14.24 o
  -5   7  12       1110.08       1123.59        44.62 o
  -4   7  12         50.43         46.44         7.16 o
  -3   7  12       1338.64       1353.71        36.42 o
  -2   7  12        413.85        363.90        10.62 o
  -1   7  12        950.01        947.83        23.44 o
   0   7  12        332.14        292.40         7.77 o
   1   7  12        889.57        927.03        24.78 o
   2   7  12        414.81        371.01        12.13 o
   3   7  12       1263.29       1238.45        33.08 o
   4   7  12         65.82         62.16         7.49 o
   5   7  12        990.34        967.51        28.12 o
   6   7  12         38.88         35.71        10.88 o
   7   7  12        320.10        341.60        18.77 o
  -6   8  12        178.82        178.54        18.24 o
  -5   8  12         86.98         91.81        11.57 o
  -4   8  12        809.09        832.55        25.05 o
  -3   8  12       1057.53       1100.72        31.43 o
  -2   8  12       1606.39       1618.55        40.18 o
  -1   8  12       2574.51       2596.34        65.27 o
   0   8  12        326.99        334.27        11.88 o
   1   8  12       2412.24       2499.51        60.01 o
   2   8  12       1503.18       1479.70        40.13 o
   3   8  12       1060.18       1081.17        29.43 o
   4   8  12        709.56        721.99        22.78 o
   5   8  12         62.20         59.08         9.91 o
   6   8  12        130.53        112.99        10.84 o
  -6   9  12        122.37        136.41        19.17 o
  -5   9  12         71.24         57.22        12.40 o
  -4   9  12        221.01        223.52        14.58 o
  -3   9  12        340.96        321.83        12.72 o
  -2   9  12       1246.60       1372.65        34.88 o
  -1   9  12        149.57        151.37        11.22 o
   0   9  12       2033.10       2041.30        56.31 o
   1   9  12        219.10        203.51         8.71 o
   2   9  12       1304.64       1358.27        34.22 o
   3   9  12        321.87        304.52        12.59 o
   4   9  12        207.51        185.46        11.49 o
   5   9  12         49.42         46.09        12.30 o
   6   9  12        144.74        130.04        14.40 o
  -6  10  12        796.96        759.27        42.20 o
  -5  10  12        164.25        157.47        16.01 o
  -4  10  12        670.18        731.74        28.45 o
  -3  10  12        233.62        239.09        11.48 o
  -2  10  12        442.19        438.15        18.26 o
  -1  10  12        383.62        371.53        18.48 o
   0  10  12        552.55        526.09        20.82 o
   1  10  12        479.04        469.75        17.96 o
   2  10  12        466.66        445.67        16.22 o
   3  10  12        235.18        224.91        12.20 o
   4  10  12        672.24        727.85        26.25 o
   5  10  12        170.78        133.93        16.18 o
   6  10  12        762.26        702.34        24.96 o
  -5  11  12        387.08        404.44        23.48 o
  -4  11  12        213.88        245.98        17.16 o
  -3  11  12         91.75         78.51        10.04 o
  -2  11  12        438.47        415.80        17.28 o
  -1  11  12        392.24        363.99        18.10 o
   0  11  12        116.79        103.21        13.11 o
   1  11  12        461.03        433.47        18.68 o
   2  11  12        358.32        338.76        17.86 o
   3  11  12        236.47        132.91        46.12 o
   4  11  12        218.85        245.23        15.75 o
   5  11  12        400.21        384.60        23.45 o
  -4  12  12        346.16        325.97        20.53 o
  -3  12  12        280.43        271.11        16.18 o
  -2  12  12        330.72        314.13        16.66 o
  -1  12  12        276.40        252.00        13.94 o
   0  12  12        410.56        402.40        20.44 o
   1  12  12        270.92        272.48        17.36 o
   2  12  12        361.97        320.94        21.40 o
   3  12  12        335.57        362.90        20.93 o
   4  12  12        382.49        392.76        27.15 o
  -4  13  12        110.67         90.11        24.41 o
  -3  13  12         76.47         63.80        14.45 o
  -2  13  12        768.19        776.84        31.25 o
  -1  13  12         68.39         64.59        12.33 o
   0  13  12        380.20        410.87        22.00 o
   1  13  12         73.33         71.29        15.87 o
   2  13  12        711.27        737.87        32.09 o
   3  13  12        100.95         79.99        16.75 o
   4  13  12        140.59        124.18        25.88 o
  -2  14  12        174.49        193.57        18.94 o
  -1  14  12        157.97        146.87        14.52 o
   0  14  12        162.98        134.75        14.60 o
   1  14  12        122.34        124.35        15.62 o
   2  14  12        173.33        153.41        19.44 o
   1   0  13        894.19        920.43        14.81 o
   2   0  13          5.96         -0.38         2.29 o
   3   0  13         24.68         27.06         3.86 o
   4   0  13        307.10        294.74         8.06 o
   5   0  13       1037.03       1087.58        27.01 o
   6   0  13        783.50        770.03        19.09 o
   7   0  13        170.88        198.21        13.13 o
  -7   1  13        327.62        357.88        12.50 o
  -6   1  13        855.99        915.26        26.34 o
  -5   1  13        289.18        297.11        11.28 o
  -4   1  13       1057.00       1039.61        22.90 o
  -3   1  13        521.90        553.03        12.79 o
  -2   1  13       1261.23       1249.25        20.97 o
  -1   1  13        843.91        784.49        15.63 o
   0   1  13        787.36        788.25        13.15 o
   1   1  13        635.87        600.69        10.88 o
   2   1  13       1262.45       1285.02        19.48 o
   3   1  13        642.27        669.44        14.01 o
   4   1  13       1271.42       1247.04        27.09 o
   5   1  13        346.45        348.79         9.33 o
   6   1  13        806.42        808.17        21.27 o
   7   1  13        325.79        359.65        16.69 o
  -7   2  13          1.17         -3.39         9.75 o
  -6   2  13        190.69        190.04        10.99 o
  -5   2  13         39.27         37.21         7.50 o
  -4   2  13         53.65         45.14         4.51 o
  -3   2  13       1743.11       1814.71        34.45 o
  -2   2  13       3637.93       3834.77        63.66 o
  -1   2  13        940.25        952.16        17.25 o
   0   2  13       1990.86       1912.35        32.55 o
   1   2  13       1087.00       1117.68        19.62 o
   2   2  13       3818.08       3984.44        77.53 o
   3   2  13       1688.73       1696.54        27.43 o
   4   2  13         51.09         40.40         3.72 o
   5   2  13         34.70         18.69         4.57 o
   6   2  13        165.74        169.77        11.34 o
   7   2  13          4.61          7.60        12.39 o
  -7   3  13         96.82        113.41        12.90 o
  -6   3  13        219.74        212.27        11.37 o
  -5   3  13        104.00         97.80         8.26 o
  -4   3  13       1239.14       1268.09        26.99 o
  -3   3  13        826.42        792.99        17.98 o
  -2   3  13        920.89        958.09        18.28 o
  -1   3  13       1634.07       1618.49        29.01 o
   0   3  13         19.17         22.84         2.39 o
   1   3  13       1549.87       1501.71        28.00 o
   2   3  13        851.33        863.58        18.50 o
   3   3  13        845.52        798.02        18.09 o
   4   3  13       1408.00       1456.66        28.42 o
   5   3  13         98.31         87.07         5.42 o
   6   3  13        250.73        247.57        12.95 o
   7   3  13         83.11         84.68        12.72 o
  -7   4  13        356.37        390.20        22.15 o
  -6   4  13        277.34        295.45        14.06 o
  -5   4  13       1040.65       1069.03        32.80 o
  -4   4  13       1695.21       1672.00        39.52 o
  -3   4  13       1681.84       1710.34        38.25 o
  -2   4  13        738.42        731.99        17.26 o
  -1   4  13        940.72        924.44        18.25 o
   0   4  13         25.04         20.80         3.81 o
   1   4  13        940.49        909.40        20.14 o
   2   4  13        697.23        697.42        16.44 o
   3   4  13       1529.84       1511.11        33.71 o
   4   4  13       1731.39       1709.88        34.05 o
   5   4  13       1010.76       1046.14        29.28 o
   6   4  13        292.24        278.05        13.44 o
   7   4  13        421.71        408.32        18.86 o
  -7   5  13         73.35         61.98        14.94 o
  -6   5  13        207.86        214.31        13.87 o
  -5   5  13        242.18        230.41        12.29 o
  -3   5  13        302.22        286.90         9.33 o
  -2   5  13       1134.02       1135.19        26.99 o
  -1   5  13       1414.06       1416.05        28.97 o
   0   5  13        360.83        315.18        10.24 o
   1   5  13       1394.20       1431.72        30.93 o
   2   5  13       1153.94       1151.79        24.75 o
   3   5  13        230.90        230.32         8.62 o
   4   5  13        487.41        468.24        13.81 o
   5   5  13        290.63        270.02        11.71 o
   6   5  13        282.35        286.70        14.07 o
   7   5  13        109.86         86.56        11.80 o
  -7   6  13        281.13        306.87        17.65 o
  -6   6  13         67.08         66.41        14.30 o
  -5   6  13        177.02        171.95        13.55 o
  -4   6  13        186.40        153.55         8.34 o
  -3   6  13        997.75       1000.54        23.66 o
  -2   6  13       1302.97       1308.94        31.45 o
  -1   6  13       1429.66       1317.45        29.15 o
   0   6  13       1255.79       1153.88        20.23 o
   1   6  13       1482.17       1409.50        30.36 o
   2   6  13       1169.07       1203.33        27.02 o
   3   6  13        853.72        829.61        20.52 o
   4   6  13        222.76        196.67         9.37 o
   5   6  13        227.44        213.57        11.69 o
   6   6  13         75.45         78.33        10.74 o
   7   6  13        278.70        272.61        17.00 o
  -6   7  13         76.54         88.31        13.96 o
  -5   7  13        138.23        126.84        13.56 o
  -4   7  13        135.69        140.69         9.26 o
  -3   7  13        773.95        793.00        25.03 o
  -2   7  13       1067.68       1075.50        26.93 o
  -1   7  13        986.59        994.44        26.21 o
   0   7  13        288.35        269.25         7.44 o
   1   7  13       1095.80       1104.53        24.07 o
   2   7  13       1000.63        977.07        23.74 o
   3   7  13        840.53        828.02        19.88 o
   4   7  13        112.88        116.92         7.50 o
   5   7  13         97.51        105.52        10.14 o
   6   7  13         52.08         56.11        10.33 o
  -6   8  13        308.24        298.28        22.03 o
  -5   8  13        518.89        571.93        26.20 o
  -4   8  13        461.05        468.77        19.55 o
  -3   8  13       1557.33       1573.13        47.22 o
  -2   8  13        147.80        139.77         8.97 o
  -1   8  13         99.04         92.71         7.21 o
   0   8  13        585.31        576.78        20.24 o
   1   8  13         85.60         82.06         7.39 o
   2   8  13        116.35        121.47         8.44 o
   3   8  13       1575.48       1547.51        42.00 o
   4   8  13        431.49        433.47        13.70 o
   5   8  13        546.59        572.49        18.21 o
   6   8  13        325.87        302.83        16.26 o
  -6   9  13        289.35        331.79        23.73 o
  -5   9  13        273.00        259.47        17.46 o
  -4   9  13        892.86        926.08        36.61 o
  -3   9  13        335.86        317.78        13.24 o
  -2   9  13        909.20        915.37        35.62 o
  -1   9  13         64.71         70.50         9.92 o
   0   9  13         43.85         42.79        11.07 o
   1   9  13        109.51        100.84         8.68 o
   2   9  13        956.81        980.18        26.17 o
   3   9  13        392.94        373.43        14.36 o
   4   9  13        953.81        990.08        29.74 o
   5   9  13        256.81        218.19        12.57 o
   6   9  13        386.34        391.77        18.59 o
  -5  10  13         33.60         58.08        16.57 o
  -4  10  13        117.79        143.00        13.97 o
  -3  10  13        359.44        393.46        15.21 o
  -2  10  13       1491.75       1533.77        52.72 o
  -1  10  13        485.55        465.22        19.99 o
   0  10  13        205.34        205.25        14.30 o
   1  10  13        561.84        554.28        22.51 o
   2  10  13       1471.85       1558.27        46.00 o
   3  10  13        395.27        389.88        15.26 o
   4  10  13        126.65        145.06        13.27 o
   5  10  13         43.37         20.20        12.34 o
  -5  11  13         23.26         13.87        17.97 o
  -4  11  13         60.43         32.59        12.52 o
  -3  11  13        385.84        350.25        15.49 o
  -2  11  13         35.46         24.95        10.04 o
  -1  11  13        959.19       1008.00        35.80 o
   0  11  13        771.95        786.53        31.40 o
   1  11  13        829.27        837.71        34.03 o
   2  11  13         69.32         51.98        13.03 o
   3  11  13        404.68        388.54        22.49 o
   4  11  13         72.14         85.66        16.77 o
   5  11  13         18.48         22.29        19.29 o
  -4  12  13         71.47         61.91        16.45 o
  -3  12  13        262.22        254.32        16.61 o
  -2  12  13        218.69        222.39        14.34 o
  -1  12  13        231.32        237.13        15.93 o
   0  12  13        103.83        125.64        15.41 o
   1  12  13        185.93        181.47        17.31 o
   2  12  13        164.19        190.84        21.21 o
   3  12  13        184.69        203.94        18.95 o
   4  12  13         50.72         56.90        21.32 o
  -3  13  13        260.42        237.30        23.68 o
  -2  13  13        189.76        180.93        14.98 o
  -1  13  13          6.55          6.22        12.60 o
   0  13  13         24.20         -2.91        14.63 o
   1  13  13         10.28         25.06        16.58 o
   2  13  13        195.34        203.72        18.29 o
   3  13  13        236.73        231.62        21.20 o
  -2  14  13        112.36         99.02        18.87 o
  -1  14  13        184.32        170.81        16.21 o
   0  14  13         39.32         23.41        14.34 o
   1  14  13        225.55        190.23        20.97 o
   2  14  13        141.86        147.96        20.05 o
   0   0  14        811.58        773.80        19.30 o
   1   0  14       1314.72       1358.94        22.20 o
   2   0  14        437.01        399.37         6.91 o
   3   0  14         73.11         84.61         4.43 o
   4   0  14        156.97        151.24         6.75 o
   5   0  14         12.96         14.86         6.17 o
   6   0  14        155.18        175.93         8.81 o
   7   0  14          2.40         -1.78        10.41 o
  -7   1  14         64.90         67.21        11.85 o
  -6   1  14        532.39        560.34        18.58 o
  -5   1  14         43.56         37.90         7.26 o
  -4   1  14        954.24        926.16        20.63 o
  -3   1  14        778.05        783.89        14.77 o
  -2   1  14       1062.20       1035.09        18.12 o
  -1   1  14       2831.33       2742.02        47.76 o
   0   1  14        215.47        219.22         5.10 o
   1   1  14       2633.51       2643.42        44.43 o
   2   1  14       1060.06       1036.23        16.71 o
   3   1  14        817.31        825.44        14.50 o
   4   1  14       1018.38       1001.90        20.74 o
   5   1  14         40.70         33.64         5.42 o
   6   1  14        506.34        535.62        19.47 o
   7   1  14         70.25         62.33        13.60 o
  -7   2  14        503.57        505.71        25.09 o
  -6   2  14        138.61        162.76        10.29 o
  -5   2  14        910.89        955.17        29.32 o
  -4   2  14        257.65        246.88         9.15 o
  -3   2  14        808.29        831.78        16.13 o
  -2   2  14        193.52        171.36         4.90 o
  -1   2  14        507.19        469.21         9.63 o
   0   2  14        123.28        122.72         4.50 o
   1   2  14        388.46        363.59         8.12 o
   2   2  14        196.26        174.34         6.35 o
   3   2  14        848.41        881.23        14.15 o
   4   2  14        194.76        177.89         6.14 o
   5   2  14        670.09        708.47        21.23 o
   6   2  14        133.09        146.00        11.92 o
   7   2  14        464.45        473.23        20.32 o
  -7   3  14         44.24         30.90        12.85 o
  -6   3  14        513.51        517.35        18.75 o
  -5   3  14         48.71         63.89         9.18 o
  -4   3  14        362.02        375.25        10.95 o
  -3   3  14        687.17        682.07        16.38 o
  -2   3  14        546.62        506.31        11.04 o
  -1   3  14       2209.69       2214.76        40.37 o
   0   3  14        408.54        409.14         9.93 o
   1   3  14       2158.70       2125.30        45.29 o
   2   3  14        494.70        471.94        11.65 o
   3   3  14        850.96        848.14        19.37 o
   4   3  14        316.02        315.60         9.95 o
   5   3  14         53.22         61.65         8.47 o
   6   3  14        521.42        541.95        19.02 o
   7   3  14         61.42         62.70        12.69 o
  -7   4  14         41.07         49.39        14.91 o
  -6   4  14         17.09         -5.64         9.15 o
  -5   4  14        205.54        217.12        10.66 o
  -4   4  14        177.74        166.93         7.48 o
  -3   4  14        495.64        481.90        14.49 o
  -2   4  14       2002.40       2088.35        45.50 o
  -1   4  14        370.42        343.38         9.71 o
   0   4  14       1214.13       1161.64        30.08 o
   1   4  14        374.67        348.42         9.26 o
   2   4  14       2246.35       2287.28        49.67 o
   3   4  14        497.29        463.27        12.98 o
   4   4  14        143.10        138.12         8.56 o
   5   4  14        242.99        252.47        13.79 o
   6   4  14         23.04         41.67        11.03 o
   7   4  14         28.47         23.80        13.22 o
  -7   5  14         65.56         48.87        15.09 o
  -6   5  14        198.56        202.58        15.44 o
  -5   5  14          7.83          6.32         9.34 o
  -4   5  14        532.52        522.79        15.94 o
  -3   5  14       1099.88       1116.15        30.83 o
  -2   5  14         65.03         65.24         5.98 o
  -1   5  14       1211.87       1242.51        25.72 o
   0   5  14        123.50        126.77         6.76 o
   1   5  14       1077.31       1067.40        24.37 o
   2   5  14         34.69         34.00         5.07 o
   3   5  14       1375.94       1338.96        34.59 o
   4   5  14        593.34        568.21        16.44 o
   5   5  14          7.13         -8.34         8.34 o
   6   5  14        159.89        170.87        12.55 o
   7   5  14         38.32         50.10        12.59 o
  -6   6  14          4.17         -9.44        14.27 o
  -5   6  14        753.19        809.72        32.74 o
  -4   6  14          8.84         -2.61         6.89 o
  -3   6  14        904.25        920.70        26.00 o
  -2   6  14        154.08        151.85         6.98 o
  -1   6  14        825.02        813.78        22.00 o
   0   6  14        837.32        840.05        22.49 o
   1   6  14        918.73        906.85        21.53 o
   2   6  14        190.29        185.62         7.38 o
   3   6  14        999.57       1040.82        25.08 o
   4   6  14          4.76         -1.99         6.93 o
   5   6  14        859.29        899.03        28.20 o
   6   6  14          8.91          0.45         9.76 o
  -6   7  14        272.25        267.39        20.95 o
  -5   7  14        115.65        123.29        14.28 o
  -4   7  14        977.10       1089.05        31.96 o
  -3   7  14        167.47        144.69        10.05 o
  -2   7  14       1267.68       1250.06        32.87 o
  -1   7  14        423.80        407.12        14.02 o
   0   7  14         69.14         88.49        10.69 o
   1   7  14        331.22        312.97         9.33 o
   2   7  14       1544.10       1561.46        35.36 o
   3   7  14        239.91        205.33        10.58 o
   4   7  14        908.46        904.78        25.34 o
   5   7  14        110.66        112.98        11.25 o
   6   7  14        246.50        242.84        16.09 o
  -6   8  14        142.24        142.09        18.17 o
  -5   8  14         17.35         19.46        13.67 o
  -4   8  14         60.32         67.05        11.65 o
  -3   8  14          9.35         13.78        10.84 o
  -2   8  14        540.19        527.56        17.63 o
  -1   8  14        157.05        165.46        11.85 o
   0   8  14        621.10        622.62        18.84 o
   1   8  14        148.19        144.34         9.73 o
   2   8  14        484.94        436.73        18.35 o
   3   8  14         44.00         33.75         7.23 o
   4   8  14         46.11         51.64         8.65 o
   5   8  14         36.13         25.38        10.16 o
   6   8  14        123.82        115.39        12.87 o
  -5   9  14         31.40         25.61        17.44 o
  -4   9  14        197.00        200.51        15.61 o
  -3   9  14       1181.21       1212.13        36.35 o
  -2   9  14         63.49         51.94        11.36 o
  -1   9  14        714.12        776.10        28.13 o
   0   9  14          4.00         16.86        10.87 o
   1   9  14        770.10        792.97        25.49 o
   2   9  14         52.59         45.17         9.23 o
   3   9  14        951.31        952.59        26.73 o
   4   9  14        141.42        138.83        10.22 o
   5   9  14         33.72         34.54        10.47 o
  -5  10  14        186.98        186.69        19.57 o
  -4  10  14         73.66         71.43        14.34 o
  -3  10  14        762.83        736.09        24.99 o
  -2  10  14         97.26        103.92        12.53 o
  -1  10  14         80.25         78.61        12.15 o
   0  10  14        156.99        155.45        14.47 o
   1  10  14         57.65         54.26        11.79 o
   2  10  14         78.68        117.85        15.25 o
   3  10  14        592.37        578.08        24.40 o
   4  10  14         55.78         64.83        13.31 o
   5  10  14        229.43        265.84        18.33 o
  -4  11  14        436.91        493.44        24.24 o
  -3  11  14        392.14        356.85        21.30 o
  -2  11  14        349.59        366.55        18.10 o
  -1  11  14        502.29        488.46        22.02 o
   0  11  14          0.67        -12.63        12.68 o
   1  11  14        439.89        387.31        21.51 o
   2  11  14        283.11        291.44        19.23 o
   3  11  14        492.59        463.78        23.42 o
   4  11  14        428.11        435.49        25.34 o
  -4  12  14        179.49        207.74        18.60 o
  -3  12  14        128.12        115.73        17.88 o
  -2  12  14        170.64        170.28        16.08 o
  -1  12  14         37.21         35.13        12.97 o
   0  12  14        189.97        214.02        16.47 o
   1  12  14         58.81         50.92        15.13 o
   2  12  14        208.48        192.07        17.94 o
   3  12  14        203.08        177.03        21.36 o
   4  12  14        210.17        245.74        25.81 o
  -3  13  14        202.42        210.33        26.54 o
  -2  13  14        120.09         81.42        14.15 o
  -1  13  14        588.09        591.97        26.20 o
   0  13  14          9.49         13.56        15.81 o
   1  13  14        719.65        768.36        35.07 o
   2  13  14        114.17        129.34        19.58 o
   3  13  14        195.11        215.85        22.55 o
  -1  14  14         64.29         67.00        15.82 o
   0  14  14        172.59        124.91        17.07 o
   1  14  14         51.89         54.75        20.24 o
   1   0  15        467.78        486.09         8.93 o
   2   0  15       1435.09       1399.26        22.55 o
   3   0  15       2449.40       2584.35        46.35 o
   4   0  15        854.67        934.73        21.23 o
   5   0  15        131.03        117.68         8.21 o
   6   0  15        692.46        709.28        24.68 o
   7   0  15         56.59         39.96        12.86 o
  -7   1  15         23.31         36.80        14.12 o
  -6   1  15        142.03        144.67        12.22 o
  -5   1  15        243.28        243.22        10.67 o
  -4   1  15        601.59        608.50        16.10 o
  -3   1  15       1329.90       1349.14        26.01 o
  -2   1  15        658.84        642.77        12.61 o
  -1   1  15       1047.84       1023.07        18.68 o
   0   1  15        684.17        667.07        12.98 o
   1   1  15        949.94        947.23        16.83 o
   2   1  15        642.16        640.92        12.28 o
   3   1  15       1462.88       1474.65        26.73 o
   4   1  15        484.15        485.91        11.85 o
   5   1  15        242.50        251.65        11.57 o
   6   1  15        173.78        176.78        13.52 o
   7   1  15         40.43         51.35        14.02 o
  -7   2  15        241.88        244.38        16.73 o
  -6   2  15         45.77         42.02         9.78 o
  -5   2  15         91.81         85.64         7.75 o
  -4   2  15        364.34        332.46         9.91 o
  -3   2  15        431.28        394.67         9.77 o
  -2   2  15        224.53        197.81         5.62 o
  -1   2  15       1187.88       1155.39        21.38 o
   0   2  15       1520.95       1494.04        30.29 o
   1   2  15       1353.01       1293.12        25.40 o
   2   2  15        190.52        167.83         7.38 o
   3   2  15        486.06        443.36        11.80 o
   4   2  15        315.48        301.28        10.95 o
   5   2  15         75.99         67.72         8.89 o
   6   2  15         37.55         42.24        11.20 o
   7   2  15        281.38        325.89        16.58 o
  -7   3  15         61.95         28.30        17.56 o
  -6   3  15        625.89        663.74        25.48 o
  -5   3  15        196.15        214.37        11.00 o
  -4   3  15         41.26         54.44         7.06 o
  -3   3  15         67.81         64.31         5.01 o
  -2   3  15        122.89        114.16         4.61 o
  -1   3  15        432.00        443.60         9.68 o
   0   3  15       1925.63       1998.75        41.86 o
   1   3  15        499.73        481.62        11.69 o
   2   3  15         66.56         75.50         9.07 o
   3   3  15        129.78        105.93         8.91 o
   4   3  15         35.71         49.23         7.52 o
   5   3  15        264.31        284.73        12.64 o
   6   3  15        632.95        706.95        23.68 o
   7   3  15         92.05         84.46        15.01 o
  -7   4  15        100.43        106.31        18.71 o
  -6   4  15        792.90        863.10        33.77 o
  -5   4  15        385.10        366.18        21.06 o
  -4   4  15        349.25        369.24        11.80 o
  -3   4  15         68.41         72.06         6.54 o
  -2   4  15       1068.10       1043.62        24.31 o
  -1   4  15        362.42        363.70         9.06 o
   0   4  15          5.70         -3.82         5.12 o
   1   4  15        419.59        409.66        10.64 o
   2   4  15       1040.33       1044.68        25.46 o
   3   4  15        143.13        131.29        12.00 o
   4   4  15        389.55        400.63        13.11 o
   5   4  15        243.44        252.25        13.52 o
   6   4  15        797.24        830.84        27.91 o
   7   4  15        116.47        116.70        14.79 o
  -6   5  15        107.71        101.27        14.42 o
  -5   5  15        448.90        480.25        20.29 o
  -4   5  15        887.86        921.75        27.66 o
  -3   5  15        115.76        110.91         7.49 o
  -2   5  15         10.65          4.88         6.02 o
  -1   5  15        144.43        108.01         9.97 o
   0   5  15        175.62        156.88         8.56 o
   1   5  15         54.77         48.93         4.38 o
   2   5  15         30.92         33.50         5.63 o
   3   5  15         64.25         63.69         6.95 o
   4   5  15        852.31        923.53        25.36 o
   5   5  15        380.50        395.63        14.89 o
   6   5  15        145.08        146.26        13.70 o
  -6   6  15        133.06        127.56        16.39 o
  -5   6  15        226.64        225.63        16.13 o
  -4   6  15        281.03        306.14        16.58 o
  -3   6  15        859.97        865.33        24.25 o
  -2   6  15        969.40       1013.77        27.03 o
  -1   6  15       1159.30       1176.29        31.42 o
   0   6  15        338.71        341.18        11.70 o
   1   6  15       1184.14       1194.01        34.76 o
   2   6  15       1119.86       1141.52        28.12 o
   3   6  15        683.79        678.83        19.62 o
   4   6  15        308.37        314.40        12.19 o
   5   6  15        217.04        233.68        11.57 o
   6   6  15        161.11        155.21        13.64 o
  -6   7  15        161.77        187.45        18.51 o
  -5   7  15        254.07        251.82        17.72 o
  -4   7  15         59.14         52.74        12.11 o
  -3   7  15        266.29        262.02        12.93 o
  -2   7  15        950.54        995.80        24.09 o
  -1   7  15        272.48        248.67        10.77 o
   0   7  15        150.17        138.65         9.93 o
   1   7  15        381.68        330.86        27.59 o
   2   7  15        863.68        909.31        28.80 o
   3   7  15        203.39        184.64         9.05 o
   4   7  15         64.52         59.37        10.50 o
   5   7  15        198.05        201.35        11.76 o
   6   7  15        165.76        168.12        14.25 o
  -6   8  15        652.50        736.93        35.32 o
  -5   8  15         87.03         88.57        15.53 o
  -4   8  15        205.89        212.98        15.55 o
  -3   8  15          2.71          8.55         8.80 o
  -2   8  15        187.12        197.57        10.81 o
  -1   8  15        278.04        279.74        14.38 o
   0   8  15        123.87        103.10         9.70 o
   1   8  15        213.26        217.99        12.76 o
   2   8  15        216.53        227.62        13.89 o
   3   8  15          7.36          1.47        10.44 o
   4   8  15        244.43        232.51        10.99 o
   5   8  15        141.35        134.85        12.08 o
   6   8  15        648.48        638.78        23.86 o
  -5   9  15        156.57        141.70        17.77 o
  -4   9  15        105.91        102.16        14.63 o
  -3   9  15        203.52        207.63        12.64 o
  -2   9  15        137.93        141.52        15.44 o
  -1   9  15        482.97        485.56        20.57 o
   0   9  15        766.70        721.65        28.01 o
   1   9  15        505.57        497.85        20.88 o
   2   9  15        222.76        214.62        14.50 o
   3   9  15        181.23        166.52        13.97 o
   4   9  15         48.33         31.52        13.18 o
   5   9  15        145.85        124.75        17.36 o
  -5  10  15         77.12        109.22        18.50 o
  -4  10  15        121.61        119.33        14.75 o
  -3  10  15        146.95        125.96        12.57 o
  -2  10  15        274.93        260.68        16.55 o
  -1  10  15        707.58        694.07        29.64 o
   0  10  15        457.59        469.56        22.03 o
   1  10  15        756.57        758.52        28.89 o
   2  10  15        147.88        182.56        19.41 o
   3  10  15        165.95        154.97        16.23 o
   4  10  15         70.63         74.47        16.24 o
   5  10  15        105.46        107.25        19.04 o
  -4  11  15         86.84         78.71        16.16 o
  -3  11  15         33.80         44.44        16.08 o
  -2  11  15        433.50        446.50        22.02 o
  -1  11  15        718.92        738.63        31.27 o
   0  11  15        333.83        362.20        21.13 o
   1  11  15        680.84        681.93        29.98 o
   2  11  15        421.57        431.03        23.53 o
   3  11  15         31.77         32.15        17.66 o
   4  11  15         64.51         51.39        18.95 o
  -3  12  15        383.31        379.66        29.07 o
  -2  12  15        257.57        269.95        17.92 o
  -1  12  15        249.14        228.05        17.60 o
   0  12  15        126.27        140.33        16.69 o
   1  12  15        205.30        189.95        18.41 o
   2  12  15        329.08        309.42        21.74 o
   3  12  15        400.58        394.18        30.75 o
  -2  13  15        109.28        106.14        16.55 o
  -1  13  15        230.60        242.72        17.61 o
   0  13  15         17.06         14.76        14.20 o
   1  13  15        201.91        204.34        21.19 o
   2  13  15         78.03         70.16        16.49 o
   0   0  16        420.30        430.67        13.13 o
   1   0  16       4013.37       4087.54        72.51 o
   2   0  16        903.70        886.41        16.28 o
   3   0  16        846.86        769.98        17.61 o
   4   0  16        400.43        382.28        11.82 o
   5   0  16          3.68         18.49         8.78 o
   6   0  16         45.63         27.53        10.42 o
   7   0  16        198.13        226.60        16.90 o
  -7   1  16        242.96        267.88        18.50 o
  -6   1  16         28.63         37.33        11.96 o
  -5   1  16        569.95        593.07        18.66 o
  -4   1  16        180.55        168.74         8.09 o
  -3   1  16       1330.64       1342.40        31.73 o
  -2   1  16        164.86        165.68         5.62 o
  -1   1  16        513.67        507.87        10.69 o
   0   1  16       2516.26       2552.62        48.23 o
   1   1  16        591.91        572.08        10.68 o
   2   1  16        166.36        156.57         4.38 o
   3   1  16       1351.48       1355.64        29.11 o
   4   1  16        208.76        186.14         8.88 o
   5   1  16        510.96        528.50        18.44 o
   6   1  16         41.31         33.43        12.64 o
   7   1  16        273.70        303.34        16.89 o
  -7   2  16         10.55         14.86        16.25 o
  -6   2  16        810.88        808.98        30.33 o
  -5   2  16          3.30         16.79         7.69 o
  -4   2  16        759.58        806.08        21.41 o
  -3   2  16        256.60        228.10         8.00 o
  -2   2  16       1449.60       1441.01        27.32 o
  -1   2  16        275.77        251.42         6.33 o
   0   2  16         72.68         69.83         4.48 o
   1   2  16        270.16        241.92         8.08 o
   2   2  16       1387.28       1394.36        35.48 o
   3   2  16        246.57        227.99         9.17 o
   4   2  16        817.83        841.02        25.83 o
   5   2  16          4.54         -0.31         8.76 o
   6   2  16        830.43        896.31        29.30 o
   7   2  16         19.76         -2.37        13.58 o
  -6   3  16          8.58          0.76        12.63 o
  -5   3  16        720.03        779.51        24.04 o
  -4   3  16        203.10        201.24         8.83 o
  -3   3  16        331.50        330.53        10.65 o
  -2   3  16        843.58        811.58        18.94 o
  -1   3  16        813.99        837.04        17.98 o
   0   3  16         98.34         84.91         6.41 o
   1   3  16        913.41        897.02        21.41 o
   2   3  16        746.68        726.76        18.17 o
   3   3  16        318.67        294.80        11.11 o
   4   3  16        164.08        160.31         9.67 o
   5   3  16        812.70        846.93        25.95 o
   6   3  16         13.43         19.84        10.30 o
  -6   4  16         27.64         14.91        12.62 o
  -5   4  16        198.24        171.34        11.62 o
  -4   4  16        143.37        126.46         7.99 o
  -3   4  16        880.05        933.19        24.85 o
  -2   4  16         52.69         40.82         6.01 o
  -1   4  16       2096.81       2243.84        48.95 o
   0   4  16        985.89       1013.98        26.34 o
   1   4  16       2091.21       2137.98        49.67 o
   2   4  16         32.77         31.20         5.53 o
   3   4  16        778.05        829.50        22.92 o
   4   4  16        143.86        127.19         9.26 o
   5   4  16        201.99        188.33        10.93 o
   6   4  16         19.33         21.26        10.13 o
  -6   5  16        185.75        218.45        17.46 o
  -5   5  16        357.40        408.85        19.44 o
  -4   5  16         18.99         11.92         9.15 o
  -3   5  16         52.53         43.93         7.20 o
  -2   5  16       1117.55       1074.84        29.53 o
  -1   5  16         48.61         38.25         7.14 o
   0   5  16       1647.80       1678.61        43.63 o
   1   5  16         53.51         41.33         7.50 o
   2   5  16       1010.53        970.45        24.52 o
   3   5  16        117.16        104.76         7.97 o
   4   5  16          5.12         10.09         8.19 o
   5   5  16        344.02        351.15        14.19 o
   6   5  16        147.90        167.27        14.16 o
  -6   6  16        848.11        881.68        33.64 o
  -5   6  16         77.07         99.24        15.22 o
  -4   6  16       1173.26       1250.74        49.62 o
  -3   6  16        209.87        189.07        10.35 o
  -2   6  16        849.89        851.50        24.04 o
  -1   6  16         93.42        106.30         7.85 o
   0   6  16         17.38         18.28         7.38 o
   1   6  16         88.87         90.57         8.49 o
   2   6  16        674.42        659.25        24.31 o
   3   6  16        205.89        163.31         8.73 o
   4   6  16       1215.58       1295.35        34.50 o
   5   6  16         85.27         87.44        10.67 o
   6   6  16        776.96        816.87        29.53 o
  -6   7  16         90.00         70.92        17.72 o
  -5   7  16        533.96        579.44        27.96 o
  -4   7  16         25.72         12.58        10.48 o
  -3   7  16        373.46        373.36        15.86 o
  -2   7  16        137.72        143.62         9.60 o
  -1   7  16        488.45        466.54        15.67 o
   0   7  16        284.97        283.76        12.99 o
   1   7  16        408.66        354.25        17.93 o
   2   7  16         97.10         95.93        10.29 o
   3   7  16        293.11        334.05        16.69 o
   4   7  16         29.90         37.19        13.04 o
   5   7  16        561.80        544.66        19.90 o
   6   7  16         94.72         72.04        14.26 o
  -5   8  16         68.14         77.44        16.76 o
  -4   8  16         53.47         49.01        13.38 o
  -3   8  16        434.39        432.72        19.06 o
  -2   8  16        231.55        246.20        14.67 o
  -1   8  16       1228.83       1313.09        44.18 o
   0   8  16        237.27        221.61        13.12 o
   1   8  16       1168.29       1187.99        39.54 o
   2   8  16        193.09        201.58        13.56 o
   3   8  16        524.73        489.23        20.94 o
   4   8  16         60.32         37.63        12.72 o
   5   8  16         60.79         69.57        13.43 o
  -5   9  16        136.78        128.91        19.73 o
  -4   9  16        272.34        241.32        18.35 o
  -3   9  16        179.70        190.32        14.31 o
  -2   9  16        882.23        946.20        38.39 o
  -1   9  16         90.50        103.89        13.97 o
   0   9  16       1312.03       1329.43        49.45 o
   1   9  16         94.32         98.30        13.64 o
   2   9  16       1088.28       1111.20        39.01 o
   3   9  16        227.23        236.86        16.05 o
   4   9  16        318.45        287.93        18.45 o
   5   9  16        161.56        135.25        20.40 o
  -4  10  16        267.94        275.02        19.63 o
  -3  10  16        201.76        179.84        13.79 o
  -2  10  16         69.59         72.67        14.24 o
  -1  10  16        274.50        271.47        17.16 o
   0  10  16        112.04        102.13        13.48 o
   1  10  16        360.72        360.49        19.87 o
   2  10  16        102.02        114.26        17.08 o
   3  10  16        200.79        212.68        22.65 o
   4  10  16        358.60        382.42        22.84 o
  -3  11  16        693.82        663.08        40.85 o
  -2  11  16         89.06         76.54        14.98 o
  -1  11  16          5.57         12.98        12.30 o
   0  11  16         22.60          8.78        14.22 o
   1  11  16         22.82         28.67        13.93 o
   2  11  16         63.10         57.56        17.17 o
   3  11  16        744.81        740.84        35.67 o
  -2  12  16        206.12        216.72        17.26 o
  -1  12  16        619.50        647.41        30.82 o
   0  12  16         39.81         40.02        17.36 o
   1  12  16        599.95        594.57        29.86 o
   2  12  16        211.76        215.06        26.96 o
  -1  13  16         52.42          6.44        44.33 o
   0  13  16        333.58        332.16        24.21 o
   1   0  17         10.77          8.37         3.11 o
   2   0  17          4.95          9.12         4.69 o
   3   0  17         89.13         94.33         7.23 o
   4   0  17        214.80        242.01        10.25 o
   5   0  17        829.49        913.62        26.92 o
   6   0  17        309.79        349.97        18.01 o
  -6   1  17        143.67        163.61        13.87 o
  -5   1  17        512.17        556.18        18.92 o
  -4   1  17        176.19        181.86         9.40 o
  -3   1  17        954.22        987.88        22.01 o
  -2   1  17       1086.75       1150.14        27.10 o
  -1   1  17        595.64        587.53        11.78 o
   0   1  17        836.06        854.77        17.28 o
   1   1  17        540.04        522.44        12.62 o
   2   1  17       1262.64       1302.38        29.78 o
   3   1  17        827.48        811.01        21.94 o
   4   1  17        224.54        233.99        10.79 o
   5   1  17        501.77        565.59        18.38 o
   6   1  17        156.37        136.37        13.85 o
  -6   2  17        282.61        303.58        18.83 o
  -5   2  17         19.04         16.90         9.15 o
  -4   2  17         79.04         86.44         7.18 o
  -3   2  17        669.41        698.38        17.85 o
  -2   2  17        553.80        562.25        14.65 o
  -1   2  17        617.81        646.23        13.59 o
   0   2  17         88.94         76.85         5.14 o
   1   2  17        795.00        781.55        22.22 o
   2   2  17        518.76        499.79        14.37 o
   3   2  17        528.36        519.22        16.26 o
   4   2  17         96.82         84.20         8.97 o
   5   2  17         29.40         26.49         9.80 o
   6   2  17        264.89        272.27        15.48 o
  -6   3  17          0.77        -13.67        13.67 o
  -5   3  17        484.15        415.83        19.88 o
  -4   3  17        603.25        601.06        18.19 o
  -3   3  17       1059.10       1063.95        28.39 o
  -2   3  17        683.23        693.27        19.03 o
  -1   3  17        256.92        255.23         8.23 o
   0   3  17        571.30        558.07        16.00 o
   1   3  17        224.14        224.25        10.55 o
   2   3  17        599.21        598.32        16.87 o
   3   3  17       1007.91       1010.27        27.09 o
   4   3  17        603.04        580.01        18.85 o
   5   3  17        434.47        378.93        15.32 o
   6   3  17          6.09          7.20        12.38 o
  -6   4  17        268.07        294.74        20.77 o
  -5   4  17         91.68        108.50        13.00 o
  -4   4  17       1461.72       1581.22        51.64 o
  -3   4  17        618.86        641.48        19.72 o
  -2   4  17        561.12        588.63        17.15 o
  -1   4  17        371.55        378.51        12.95 o
   0   4  17        113.47        109.30         7.27 o
   1   4  17        397.21        380.26        14.37 o
   2   4  17        553.99        580.73        19.95 o
   3   4  17        485.89        476.03        15.48 o
   4   4  17       1589.40       1687.13        43.38 o
   5   4  17        123.66        122.84        11.09 o
   6   4  17        270.29        291.20        17.08 o
  -6   5  17        149.96        161.08        19.95 o
  -5   5  17        460.40        471.68        22.27 o
  -4   5  17        678.89        708.46        27.78 o
  -3   5  17         99.24         98.58         8.74 o
  -2   5  17       1333.10       1380.45        39.52 o
  -1   5  17        307.93        300.25        12.06 o
   0   5  17        815.06        800.45        23.71 o
   1   5  17        318.86        314.22        15.04 o
   2   5  17       1391.14       1400.10        42.97 o
   3   5  17        204.86        172.20        35.55 o
   4   5  17        582.10        544.95        17.68 o
   5   5  17        500.73        501.83        17.88 o
   6   5  17        185.98        159.33        13.91 o
  -5   6  17          7.90         -4.22        14.61 o
  -4   6  17         41.83         15.60        13.51 o
  -3   6  17         81.11         67.12        10.51 o
  -2   6  17        625.84        635.24        19.16 o
  -1   6  17       1250.53       1323.84        40.56 o
   0   6  17        155.28        163.02        11.18 o
   1   6  17       1350.74       1403.83        46.75 o
   2   6  17        629.77        640.68        23.72 o
   3   6  17         32.56         14.58        11.10 o
   4   6  17         62.21         68.74        12.79 o
   5   6  17         19.06          2.19        14.71 o
  -5   7  17         42.56         65.45        16.29 o
  -4   7  17         86.46         88.07        15.15 o
  -3   7  17        360.27        357.54        18.89 o
  -2   7  17        411.43        411.52        16.15 o
  -1   7  17        347.90        344.09        14.34 o
   0   7  17       1952.40       2082.66        58.68 o
   1   7  17        293.17        283.17        15.64 o
   2   7  17        458.54        445.90        20.56 o
   3   7  17        463.25        446.24        21.45 o
   4   7  17         73.85         54.01        14.03 o
   5   7  17         33.14         51.81        16.09 o
  -5   8  17          3.41         -7.90        17.10 o
  -4   8  17        643.90        684.20        31.24 o
  -3   8  17        294.30        284.53        15.50 o
  -2   8  17        231.58        251.08        15.80 o
  -1   8  17        336.35        355.52        23.99 o
   0   8  17        283.31        298.55        16.66 o
   1   8  17        258.88        243.02        14.78 o
   2   8  17        221.43        216.62        14.64 o
   3   8  17        316.49        288.25        17.25 o
   4   8  17        617.47        583.65        27.66 o
   5   8  17          3.91          9.43        16.55 o
  -4   9  17        245.80        232.66        20.39 o
  -3   9  17       1067.72       1183.14        47.93 o
  -2   9  17        393.48        399.02        21.56 o
  -1   9  17         79.78         65.49        13.78 o
   0   9  17         36.28         38.68        11.91 o
   1   9  17         62.88         59.43        14.58 o
   2   9  17        342.15        364.27        21.52 o
   3   9  17        975.69       1016.89        41.13 o
   4   9  17        305.95        312.29        20.04 o
  -4  10  17         25.00         29.57        19.21 o
  -3  10  17        319.49        335.01        24.69 o
  -2  10  17          5.78          6.94        17.03 o
  -1  10  17        401.35        394.05        20.80 o
   0  10  17          7.90         -1.56        14.14 o
   1  10  17        378.79        361.68        22.64 o
   2  10  17         29.88         32.69        15.23 o
   3  10  17        310.66        329.85        25.68 o
   4  10  17         13.38         11.33        18.21 o
  -3  11  17         47.40         59.05        19.71 o
  -2  11  17         19.27         20.31        14.78 o
  -1  11  17        199.18        185.92        17.71 o
   0  11  17       1194.12       1264.50        50.67 o
   1  11  17        176.72        168.33        18.04 o
   2  11  17         78.30         71.36        15.91 o
   3  11  17         64.59         69.80        18.69 o
  -1  12  17         96.62        113.84        19.38 o
   0  12  17        140.37        108.59        19.15 o
   1  12  17        103.93        129.19        19.36 o
   0   0  18       2107.63       2075.10        70.22 o
   1   0  18        724.12        737.72        17.66 o
   2   0  18         16.85         14.33         6.37 o
   3   0  18         22.69          7.78         7.02 o
   4   0  18        108.12         90.72         8.60 o
   5   0  18        282.14        269.85        13.41 o
   6   0  18        123.60        142.24        15.35 o
  -6   1  18        133.46        138.49        15.80 o
  -5   1  18        225.76        215.06        12.78 o
  -4   1  18        102.55        106.76         9.68 o
  -3   1  18         96.05         86.64         7.40 o
  -2   1  18        361.71        371.57        11.10 o
  -1   1  18        583.84        569.37        13.94 o
   0   1  18        610.62        613.15        15.81 o
   1   1  18        613.89        576.85        15.17 o
   2   1  18        299.17        317.43        10.75 o
   3   1  18        141.64        127.20         8.15 o
   4   1  18         97.96        105.36         8.27 o
   5   1  18        220.68        214.19        12.97 o
   6   1  18        118.39        113.09        14.49 o
  -6   2  18          5.72          5.24        15.20 o
  -5   2  18        393.39        437.34        16.79 o
  -4   2  18        189.22        157.04        10.60 o
  -3   2  18        911.95        941.85        23.41 o
  -2   2  18        124.85        110.90         7.12 o
  -1   2  18         15.47         13.88         5.61 o
   0   2  18        142.81        138.01         8.35 o
   1   2  18          9.87          8.13         7.28 o
   2   2  18        144.38        119.00         7.47 o
   3   2  18       1013.60       1090.28        28.56 o
   4   2  18        181.96        186.37        10.19 o
   5   2  18        443.05        484.98        17.41 o
   6   2  18          5.53         -3.32        12.15 o
  -6   3  18        195.44        210.74        20.14 o
  -5   3  18        212.77        226.17        14.98 o
  -4   3  18        211.81        216.45        12.37 o
  -3   3  18        421.59        456.36        15.11 o
  -2   3  18        294.31        270.55        10.96 o
  -1   3  18        445.90        448.22        15.95 o
   0   3  18         33.79         26.13         7.21 o
   1   3  18        479.50        497.95        16.65 o
   2   3  18        243.24        236.99        12.79 o
   3   3  18        479.55        474.18        15.76 o
   4   3  18        175.81        182.05        11.94 o
   5   3  18        244.69        264.19        13.75 o
   6   3  18        159.76        182.34        15.66 o
  -6   4  18         11.22          3.97        16.65 o
  -5   4  18         12.45         41.59        12.60 o
  -4   4  18        131.16        130.37        10.55 o
  -3   4  18         66.39         52.40         9.15 o
  -2   4  18       1415.43       1486.05        40.89 o
  -1   4  18        120.45        115.94         8.75 o
   0   4  18       1584.51       1635.83        44.83 o
   1   4  18         90.41         89.40         8.46 o
   2   4  18       1444.08       1525.16        45.57 o
   3   4  18         35.77         32.32        11.12 o
   4   4  18        171.95        167.04        13.61 o
   5   4  18         27.48         32.07        10.91 o
   6   4  18         24.75         22.78        13.60 o
  -5   5  18        221.46        231.86        18.31 o
  -4   5  18        410.78        403.91        20.71 o
  -3   5  18         60.94         59.03        10.19 o
  -2   5  18         13.54          4.43         7.50 o
  -1   5  18        653.12        664.49        22.56 o
   0   5  18         18.10         19.57         8.00 o
   1   5  18        471.49        474.23        20.25 o
   2   5  18          6.94         -3.04        10.57 o
   3   5  18         70.89         62.16        11.36 o
   4   5  18        403.77        380.68        22.83 o
   5   5  18        249.79        240.99        18.27 o
  -5   6  18        274.18        301.75        22.69 o
  -4   6  18         61.16         48.13        13.09 o
  -3   6  18        516.13        585.65        23.08 o
  -2   6  18        140.22        132.67         9.50 o
  -1   6  18        141.39        129.87        10.82 o
   0   6  18         31.87         36.22         9.06 o
   1   6  18        183.77        170.05        12.59 o
   2   6  18        174.42        179.16        14.68 o
   3   6  18        445.60        487.55        20.94 o
   4   6  18         43.64         31.63        13.79 o
   5   6  18        285.49        329.38        21.17 o
  -5   7  18         34.42         26.06        19.91 o
  -4   7  18        936.18       1031.93        46.41 o
  -3   7  18         94.01         94.63        12.85 o
  -2   7  18        387.43        373.81        20.25 o
  -1   7  18        206.92        189.00        15.81 o
   0   7  18         83.30         80.18        10.55 o
   1   7  18        125.01        121.99        16.33 o
   2   7  18        451.66        430.07        19.88 o
   3   7  18        134.43        128.84        15.82 o
   4   7  18        937.37       1088.57        48.63 o
   5   7  18         35.16         19.90        16.73 o
  -4   8  18         23.51          1.38        16.53 o
  -3   8  18        207.68        189.91        18.25 o
  -2   8  18        702.93        727.14        30.97 o
  -1   8  18        254.27        235.20        16.70 o
   0   8  18         59.54         70.68        12.77 o
   1   8  18        231.57        263.31        18.66 o
   2   8  18        705.93        704.42        29.12 o
   3   8  18        276.32        270.50        17.50 o
   4   8  18          9.49          5.52        14.66 o
  -4   9  18         83.58         68.48        18.94 o
  -3   9  18        168.46        200.36        18.29 o
  -2   9  18        125.35        105.75        13.67 o
  -1   9  18        465.71        481.44        23.03 o
   0   9  18        155.82        176.84        16.28 o
   1   9  18        382.15        415.73        23.52 o
   2   9  18        117.26         86.35        16.26 o
   3   9  18        167.35        181.67        18.50 o
   4   9  18         64.16         58.01        17.82 o
  -3  10  18        453.10        461.92        37.67 o
  -2  10  18        119.05        144.78        17.12 o
  -1  10  18         13.68        -14.10        14.10 o
   0  10  18        199.61        249.59        19.62 o
   1  10  18          8.50         36.37        16.04 o
   2  10  18         74.42         88.93        18.68 o
   3  10  18        471.21        460.32        25.88 o
  -2  11  18         54.63         54.44        19.91 o
  -1  11  18         28.47         39.65        14.93 o
   0  11  18          9.69         16.05        15.35 o
   1  11  18         18.16         16.91        19.94 o
   2  11  18         14.17         14.36        18.48 o
   1   0  19         37.02         22.16         6.77 o
   2   0  19         45.35         37.67         6.91 o
   3   0  19       1850.18       1921.89        49.49 o
   4   0  19         36.64         48.57         8.97 o
   5   0  19        400.28        424.19        19.34 o
   6   0  19         14.30         14.12        14.24 o
  -6   1  19         48.16         34.17        20.47 o
  -5   1  19        215.57        199.40        13.67 o
  -4   1  19        368.98        375.12        14.56 o
  -3   1  19        394.33        336.47        13.28 o
  -2   1  19         62.32         74.95         6.89 o
  -1   1  19         75.14         70.02         6.12 o
   0   1  19         11.59         -5.76         6.53 o
   1   1  19         38.65         47.26         8.36 o
   2   1  19         81.84         97.51         9.05 o
   3   1  19        283.24        259.38        10.59 o
   4   1  19        303.18        314.29        13.47 o
   5   1  19        164.06        166.21        13.00 o
   6   1  19         69.24         62.31        22.77 o
  -5   2  19          0.61        -11.42        11.42 o
  -4   2  19        124.10        111.36         9.55 o
  -3   2  19        236.95        219.16        11.13 o
  -2   2  19        754.33        710.91        20.54 o
  -1   2  19        357.16        328.89        14.00 o
   0   2  19       1916.34       2085.63        54.49 o
   1   2  19        298.69        295.69        13.61 o
   2   2  19        765.65        711.82        24.43 o
   3   2  19        206.03        182.42        12.65 o
   4   2  19        119.54        119.40         9.52 o
   5   2  19          4.19          8.92        11.33 o
  -5   3  19        136.24        143.81        13.79 o
  -4   3  19         61.78         65.08        11.50 o
  -3   3  19         88.81         98.34         9.43 o
  -2   3  19         42.67         37.98         7.79 o
  -1   3  19        773.57        804.51        26.62 o
   0   3  19        273.60        295.14        13.01 o
   1   3  19        930.91        973.68        32.88 o
   2   3  19         99.03         84.39        10.30 o
   3   3  19         82.28         68.60        12.31 o
   4   3  19         38.67         35.87        12.21 o
   5   3  19        119.81        147.40        17.28 o
  -5   4  19        270.54        246.04        20.07 o
  -4   4  19        184.97        182.84        13.64 o
  -3   4  19        355.90        368.47        15.31 o
  -2   4  19        267.13        264.77        11.37 o
  -1   4  19         22.59         18.71         9.27 o
   0   4  19          4.15         -4.16         8.59 o
   1   4  19         37.92         30.28         9.01 o
   2   4  19        298.41        324.01        15.28 o
   3   4  19        345.64        388.14        17.85 o
   4   4  19        215.79        196.90        16.33 o
   5   4  19        181.97        193.12        18.82 o
  -5   5  19        151.78        161.20        18.69 o
  -4   5  19        469.03        513.28        27.96 o
  -3   5  19        187.61        197.04        15.45 o
  -2   5  19        191.23        189.67        10.94 o
  -1   5  19         73.25         87.67         9.55 o
   0   5  19          8.66         -0.38         9.22 o
   1   5  19         56.55         49.20        11.77 o
   2   5  19        174.66        180.93        13.73 o
   3   5  19        282.51        269.04        17.45 o
   4   5  19        550.51        587.28        25.63 o
   5   5  19        132.15        149.67        19.79 o
  -5   6  19         91.08        104.19        18.19 o
  -4   6  19         71.68         99.98        26.79 o
  -3   6  19          1.44         14.86        11.81 o
  -2   6  19        350.15        353.85        16.11 o
  -1   6  19        180.24        169.93        12.89 o
   0   6  19        116.57        130.30        10.96 o
   1   6  19        241.61        221.69        16.19 o
   2   6  19        457.21        407.52        19.82 o
   3   6  19          3.34         15.48        12.99 o
   4   6  19         58.87         88.82        16.66 o
   5   6  19         75.83         89.62        18.31 o
  -4   7  19         71.67         56.40        17.27 o
  -3   7  19        100.54        115.05        17.80 o
  -2   7  19        550.29        549.30        25.91 o
  -1   7  19        271.58        283.41        19.58 o
   0   7  19        366.35        345.29        18.56 o
   1   7  19        362.21        352.61        19.59 o
   2   7  19        552.51        545.48        25.13 o
   3   7  19         76.75         98.55        16.08 o
   4   7  19         95.93         86.38        20.01 o
  -4   8  19         58.28         46.21        15.79 o
  -3   8  19        179.56        173.28        18.37 o
  -2   8  19         22.44         28.34        13.64 o
  -1   8  19          6.88          9.57        12.09 o
   0   8  19        143.60        165.22        15.44 o
   1   8  19          9.75          7.50        13.48 o
   2   8  19         45.24         29.90        15.50 o
   3   8  19        176.60        177.37        19.09 o
   4   8  19         24.27          7.78        16.12 o
  -3   9  19        185.85        161.83        22.31 o
  -2   9  19         17.40         13.96        13.58 o
  -1   9  19        133.97         97.53        15.33 o
   0   9  19        145.71        133.60        16.16 o
   1   9  19        120.79        109.48        16.74 o
   2   9  19         51.78         69.69        17.55 o
   3   9  19        127.30        149.37        20.99 o
  -2  10  19        395.28        401.67        27.89 o
  -1  10  19        259.74        275.37        20.46 o
   0  10  19        517.83        554.35        25.86 o
   1  10  19        279.79        261.96        21.55 o
   2  10  19        324.47        312.19        24.51 o
   0  11  19        265.72        293.41        22.20 o
   0   0  20         64.94         94.77        14.66 o
   1   0  20       1284.58       1449.98        37.61 o
   2   0  20        144.31        147.03        11.34 o
   3   0  20        253.08        269.40        13.46 o
   4   0  20        231.90        217.37        12.68 o
   5   0  20          8.98         10.08        11.58 o
  -5   1  20        159.19        147.01        15.00 o
  -4   1  20        237.89        225.51        12.43 o
  -3   1  20        214.35        212.88        11.22 o
  -2   1  20        151.57        151.91         9.65 o
  -1   1  20         66.58         71.12         8.10 o
   0   1  20       1689.54       1789.45        45.80 o
   1   1  20        111.49        115.77         8.65 o
   2   1  20        195.07        165.94        11.99 o
   3   1  20        249.00        254.46        13.56 o
   4   1  20        261.41        229.84        15.67 o
   5   1  20        169.33        199.52        18.81 o
  -5   2  20        108.75        141.96        13.36 o
  -4   2  20        633.70        677.56        23.03 o
  -3   2  20         45.23         58.29         9.08 o
  -2   2  20        742.40        729.17        21.32 o
  -1   2  20          0.07         -8.37         8.37 o
   0   2  20        247.88        222.03        11.42 o
   1   2  20          1.34         16.27         8.00 o
   2   2  20        671.23        674.21        22.10 o
   3   2  20         28.70         37.27        10.50 o
   4   2  20        848.10        876.55        43.55 o
   5   2  20        107.41        125.56        18.22 o
  -5   3  20        546.34        585.05        30.12 o
  -4   3  20        184.05        169.52        13.95 o
  -3   3  20        427.70        418.51        17.08 o
  -2   3  20         61.23         63.94         8.18 o
  -1   3  20        443.73        432.22        17.04 o
   0   3  20        151.48        147.65        11.43 o
   1   3  20        415.59        399.75        16.74 o
   2   3  20         78.89         73.70        11.33 o
   3   3  20        488.73        491.34        21.63 o
   4   3  20        159.13        153.30        17.05 o
   5   3  20        539.96        563.34        33.18 o
  -5   4  20          8.91         10.74        17.98 o
  -4   4  20         32.85         50.00        15.38 o
  -3   4  20         12.34         -5.74        10.92 o
  -2   4  20         36.74         28.18         8.52 o
  -1   4  20        429.14        446.72        17.75 o
   0   4  20        247.22        256.83        13.71 o
   1   4  20        365.24        370.63        18.65 o
   2   4  20         38.73         41.13        12.32 o
   3   4  20          1.18         -8.21        12.35 o
   4   4  20         25.19          7.58        14.36 o
   5   4  20          5.66         -0.24        17.56 o
  -4   5  20          5.40          2.94        18.69 o
  -3   5  20        190.33        170.36        15.43 o
  -2   5  20        833.29        903.26        27.51 o
  -1   5  20        454.22        440.79        20.75 o
   0   5  20       1179.33       1265.74        39.96 o
   1   5  20        489.02        501.77        19.76 o
   2   5  20        827.56        853.48        34.39 o
   3   5  20        140.53        152.46        16.21 o
   4   5  20          1.03         13.11        17.01 o
  -4   6  20        313.00        323.84        24.14 o
  -3   6  20        215.17        234.48        17.79 o
  -2   6  20        217.57        221.86        17.71 o
  -1   6  20        236.33        244.78        19.50 o
   0   6  20          1.81          7.89        11.95 o
   1   6  20        295.73        292.35        16.97 o
   2   6  20        137.01        152.31        16.79 o
   3   6  20        191.51        180.51        18.19 o
   4   6  20        234.78        266.75        22.65 o
  -4   7  20        122.84        114.66        19.51 o
  -3   7  20        309.43        354.90        22.28 o
  -2   7  20        515.85        487.41        24.95 o
  -1   7  20        167.76        169.44        18.84 o
   0   7  20        463.61        402.81        24.05 o
   1   7  20        184.13        177.46        16.62 o
   2   7  20        430.17        405.22        22.86 o
   3   7  20        251.43        287.12        22.25 o
   4   7  20        101.40        107.90        18.21 o
  -3   8  20         87.03         91.13        21.32 o
  -2   8  20        146.00        160.78        19.72 o
  -1   8  20        344.32        347.92        21.61 o
   0   8  20         34.09         29.03        14.66 o
   1   8  20        319.56        346.59        26.64 o
   2   8  20        121.04        122.77        18.17 o
   3   8  20         88.40         96.41        19.77 o
  -2   9  20        169.17        173.50        20.87 o
  -1   9  20         46.71         56.68        15.93 o
   0   9  20        515.15        510.19        26.89 o
   1   9  20         77.16         84.94        18.00 o
   2   9  20        187.79        176.18        20.47 o
  -1  10  20        195.99        208.62        19.94 o
   0  10  20         32.00         29.66        16.20 o
   1  10  20        196.09        224.06        21.16 o
   1   0  21        117.70        108.74         9.39 o
   2   0  21        600.32        649.14        23.35 o
   3   0  21        339.55        314.25        16.18 o
   4   0  21        968.57       1036.24        42.15 o
   5   0  21         34.99         29.52        17.07 o
  -5   1  21        224.83        237.59        23.88 o
  -4   1  21         50.34         71.18        14.28 o
  -3   1  21        163.32        194.15        13.09 o
  -2   1  21        404.32        398.20        15.50 o
  -1   1  21        346.37        322.56        13.81 o
   0   1  21        318.22        335.59        13.96 o
   1   1  21        363.20        368.13        14.26 o
   2   1  21        447.36        414.91        17.37 o
   3   1  21        123.55        139.25        12.71 o
   4   1  21         25.72          7.13        14.31 o
   5   1  21        266.97        291.00        51.92 o
  -4   2  21         45.06         25.71        12.24 o
  -3   2  21        104.54        110.29        12.80 o
  -2   2  21         20.68         23.11        10.79 o
  -1   2  21        998.55       1083.53        34.21 o
   0   2  21         10.69          5.91         9.62 o
   1   2  21        906.18        979.17        31.41 o
   2   2  21         17.88         10.33         9.28 o
   3   2  21        105.39        132.21        12.39 o
   4   2  21         46.94         58.68        17.14 o
  -4   3  21        182.61        192.49        16.23 o
  -3   3  21        266.92        243.92        14.57 o
  -2   3  21        419.40        435.94        17.05 o
  -1   3  21          0.91         -8.15         9.19 o
   0   3  21        973.96       1079.81        37.13 o
   1   3  21          2.34         -5.23         9.26 o
   2   3  21        360.34        384.03        18.47 o
   3   3  21        288.61        264.81        17.10 o
   4   3  21        143.36        180.48        17.06 o
  -4   4  21        290.60        286.20        19.70 o
  -3   4  21         28.37         22.27        10.87 o
  -2   4  21         61.93         62.06        10.39 o
  -1   4  21         57.63         51.11        10.95 o
   0   4  21          4.57         -2.22        10.19 o
   1   4  21         61.86         54.40        11.60 o
   2   4  21        101.84         78.83        17.97 o
   3   4  21         26.26         31.13        15.97 o
   4   4  21        366.80        364.27        25.05 o
  -4   5  21        166.21         98.33        18.65 o
  -3   5  21        280.30        265.92        18.64 o
  -2   5  21        186.01        179.87        18.48 o
  -1   5  21         51.22         43.89        12.86 o
   0   5  21         37.16         26.28        10.94 o
   1   5  21         39.61         35.59        11.30 o
   2   5  21        207.51        206.03        16.82 o
   3   5  21        309.80        334.47        21.98 o
   4   5  21        163.29        175.42        23.96 o
  -3   6  21         68.82         53.32        17.07 o
  -2   6  21        186.06        182.95        20.39 o
  -1   6  21        943.54        996.17        41.33 o
   0   6  21          5.31         -9.70        12.41 o
   1   6  21        924.45        897.67        32.86 o
   2   6  21        187.98        181.84        18.24 o
   3   6  21         75.33         49.39        17.23 o
  -3   7  21         18.33          0.08        17.84 o
  -2   7  21          1.42         10.94        15.93 o
  -1   7  21        116.13        108.22        18.86 o
   0   7  21       1266.79       1321.79        55.37 o
   1   7  21         80.42         78.43        17.24 o
   2   7  21         20.68         20.13        16.32 o
   3   7  21          8.48         11.95        18.46 o
  -2   8  21        173.55        189.39        23.13 o
  -1   8  21        139.62        145.07        17.13 o
   0   8  21          1.46         -0.10        14.37 o
   1   8  21        160.78        117.88        19.26 o
   2   8  21        195.16        211.51        21.43 o
  -1   9  21          6.15          1.97        16.87 o
   0   9  21        145.87        163.80        20.08 o
   1   9  21         17.87         21.41        18.19 o
   0   0  22       1092.13       1131.54        49.65 o
   1   0  22        336.42        365.20        15.14 o
   2   0  22        136.21        151.64        12.59 o
   3   0  22        211.92        198.04        15.38 o
   4   0  22        161.99        137.33        16.25 o
  -4   1  22        172.50        194.13        18.50 o
  -3   1  22          5.39          1.74        12.39 o
  -2   1  22        110.88        131.31        12.77 o
  -1   1  22         70.12         61.97        10.64 o
   0   1  22        112.69        131.18        12.21 o
   1   1  22        140.07        111.39        12.59 o
   2   1  22         99.46        120.88        12.57 o
   3   1  22         15.07         20.38        12.71 o
   4   1  22        136.34        152.62        18.40 o
  -4   2  22        463.98        487.38        32.10 o
  -3   2  22        206.78        218.34        17.94 o
  -2   2  22         26.91         20.71        10.57 o
  -1   2  22         23.67          7.72        10.74 o
   0   2  22         22.06         10.02        10.50 o
   1   2  22         25.03         26.78        10.95 o
   2   2  22         39.79         33.20        12.39 o
   3   2  22        166.18        163.42        14.29 o
   4   2  22        406.57        424.89        24.14 o
  -4   3  22        214.04        227.17        26.97 o
  -3   3  22         64.73         73.21        18.88 o
  -2   3  22        116.12        129.12        14.25 o
  -1   3  22        176.76        188.11        12.80 o
   0   3  22        108.33        128.74        13.15 o
   1   3  22        176.19        194.42        13.36 o
   2   3  22         72.29         92.02        13.35 o
   3   3  22         73.11         76.47        15.97 o
   4   3  22        172.49        189.83        21.16 o
  -3   4  22         64.26         70.38        21.19 o
  -2   4  22        203.20        212.91        16.36 o
  -1   4  22        576.19        616.27        24.62 o
   0   4  22        537.84        575.90        23.21 o
   1   4  22        516.98        576.48        22.52 o
   2   4  22        110.69        108.33        13.58 o
   3   4  22         52.45         58.72        17.16 o
  -3   5  22        191.65        222.42        20.59 o
  -2   5  22          7.52         20.09        17.22 o
  -1   5  22        181.62        177.41        15.47 o
   0   5  22        151.61        183.82        14.65 o
   1   5  22        119.88        120.53        13.38 o
   2   5  22         23.77         34.99        13.77 o
   3   5  22        170.64        183.54        20.05 o
  -2   6  22        202.19        231.86        23.42 o
  -1   6  22         30.11         37.94        17.80 o
   0   6  22         27.26         11.68        14.71 o
   1   6  22         47.47         30.11        13.90 o
   2   6  22        218.72        249.24        22.13 o
  -2   7  22          3.18         -1.81        19.93 o
  -1   7  22          8.68         28.66        17.99 o
   0   7  22        176.70        151.39        17.44 o
   1   7  22         22.79         20.83        17.79 o
   2   7  22          3.17          1.33        21.12 o
   0   8  22         87.29         95.59        19.65 o
   1   0  23         20.34          1.53        11.40 o
   2   0  23          4.96         13.09        12.71 o
   3   0  23        186.96        207.48        16.95 o
  -3   1  23         58.33         49.15        14.34 o
  -2   1  23         10.13         20.36        12.29 o
  -1   1  23        209.55        209.47        14.14 o
   0   1  23          0.18         -8.86        12.10 o
   1   1  23        269.54        251.74        15.82 o
   2   1  23         27.73         33.16        12.65 o
   3   1  23         28.41         20.90        14.65 o
  -3   2  23         57.56         52.65        18.67 o
  -2   2  23        178.49        189.57        15.70 o
  -1   2  23          9.46         16.91        11.12 o
   0   2  23        287.39        300.15        15.66 o
   1   2  23          9.75         27.20        11.16 o
   2   2  23        207.55        191.11        17.45 o
   3   2  23         62.17         60.17        14.10 o
  -3   3  23        133.45        132.71        18.51 o
  -2   3  23         99.97         96.75        14.64 o
  -1   3  23        322.11        316.72        17.30 o
   0   3  23          2.75          7.35        11.54 o
   1   3  23        391.22        406.41        19.99 o
   2   3  23        140.45        113.94        15.34 o
   3   3  23        179.94        144.88        17.28 o
  -2   4  23          8.29         18.41        14.30 o
  -1   4  23         12.61         11.42        12.72 o
   0   4  23         27.79         13.13        12.96 o
   1   4  23         25.02         23.63        13.72 o
   2   4  23         12.87          4.96        15.03 o
  -2   5  23        197.89        213.04        24.06 o
  -1   5  23        197.78        225.91        21.49 o
   0   5  23         18.19          1.48        14.78 o
   1   5  23        191.79        212.81        17.61 o
   2   5  23        152.63        170.59        17.40 o
  -1   6  23        145.66        172.38        19.79 o
   0   6  23        131.13        175.78        19.96 o
   1   6  23        137.64        139.06        20.62 o
   0   0  24         25.47         10.96        16.01 o
   1   0  24         93.97         97.31        14.19 o
   2   0  24        192.65        197.83        17.55 o
  -2   1  24        178.05        205.82        18.99 o
  -1   1  24        188.82        220.03        15.78 o
   0   1  24        212.72        204.63        16.60 o
   1   1  24        211.05        233.77        15.64 o
   2   1  24        183.57        192.57        16.38 o
  -2   2  24        173.51        180.34        17.77 o
  -1   2  24         23.39         17.69        13.19 o
   0   2  24          0.04          5.69        13.75 o
   1   2  24         37.05         39.95        13.90 o
   2   2  24        146.86        145.61        16.85 o
  -2   3  24          5.86        -12.23        19.65 o
  -1   3  24         54.21         43.81        15.11 o
   0   3  24        165.71        167.67        14.25 o
   1   3  24         57.13         51.22        14.45 o
   2   3  24         19.67         20.40        18.35 o
  -1   4  24        288.98        238.00        16.82 o
   0   4  24        321.38        317.19        20.02 o
   1   4  24        307.05        251.56        19.53 o
                                                
